# Supplementary material for: COVID-19 Risk Appears to Vary Across Different Alcoholic Beverages
Source: Front Nutr. 2022 Jan 3;8:772700. doi: 10.3389/fnut.2021.772700 (PMC8761797; doi:10.3389/fnut.2021.772700)
Supplement: Supplementary file 1 [file Data_Sheet_1.CSV]

COVID19_test	COVID19	Age	Sex	Education	Ethnicity	Overall_Health_Rating	BMI	Employment	Alcohol_Drinker_Status	Alcohol_Intake_Frequency	Alcohol_consumption_categories_dosage	Red_wine_drinkers	White_wine_and_champagne_drinkers	Beer_and_cider_drinkers	Spirits_drinkers	Fortified_wine_drinkers	Cerebrovascular_diseases	Hypertension	Cardiovascular_diseases	death40023
	0	80	1	1	0	0	0	1	2	0	0	0	0	0	0	0	0	0	0	0
	0	73	1	0	0	0	0	0	2	2	1	2	1	0	0	0	0	0	0	0
	0	72	0	1	0	0	0	0	2	2	2	2	2	1	0	1	0	0	0	0
	0	65	0	1	0	0	0	0	2	2	2	3	0	1	0	0	0	0	0	0
	0	63	0	1		0	1	0	2	1	1	2	0	1	0	0	0	0	0	0
	0	71	0	1	0	0	0	0	2	1	1	1	1	0	0	0	0	0	0	0
	0	70	1	1	0		1	0	2	0	0	0	0	0	0	0	0	0	0	0
	0	65	1	1	0	0	0	0	2	2	3	0	0	3	0	0	0	0	0	1
	0	66	0	1	0	0	1	0	2	1	0	0	0	0	0	0	0	0	0	0
	0	65	0	0	0	1	1	0	2	0	0	0	0	0	0	0	0	0	0	0
0	0	56	1	1	0	0	0	0	2	2	2	2	2	2	1	0	0	0	0	0
	0	55	1	1	1	1	1	0	2	1	2	0	0	0	3	0	0	0	0	0
	0	81	0	0	0	0	1	1	2	2	1	2	0	0	1	0	0	0	0	0
	0	74	1	1	0	1	1	1	2	2	3	0	1	3	0	0	0	1	1	1
	0	68	0	1	0	0	0	1	2	2	1	2	1	0	0	0	0	0	0	0
0	0	78	0	0	0	0	0	1	2	2	2	3	0	0	0	0	0	0	0	0
	0	60	1	1	0	0	0	1	2	2	1	0	0	3	0	0	0	0	0	0
	0	71	1	1	0	1	0	1	2	2	1	0	0	0	3	0	0	0	0	0
	0	77	0	0	0	0	0	1	2	2	3	3	2	0	0	0	0	0	0	0
	0	71	0	1	0	0	0	0	2	2	2	3	0	0	1	0	0	0	0	0
	0	78	0	1	0	0	0	1	2	0	0	0	0	0	0	0	0	1	0	0
0	0	63	1	1	0	0	1	0	2	2	3	3	0	3	1	0	0	0	0	0
	0	76	0	1	0	0	1	1	2	1	1	2	0	0	0	0	0	1	0	0
	0	72	1							0	0	0	0	0	0	0	0	0	0	0
	0	68	0	1	0	0	1	1	2	2	3	2	3	0	3	2	0	0	0	0
	0	58	0	0	0	1	0	0	1	0	0	0	0	0	0	0	0	0	0	0
	0	75	1	1	0	1	1	0	2	1	0	0	0	0	0	0	0	1	1	0
	0	74	0	0	0	0	0	1	2	2	2	3	0	1	0	1	0	0	1	0
0	0	54	1	1	1	0	0	0	2	1	1	0	0	1	1	0	0	0	0	0
	0	79	1	1	0	0	0	1	2	0	0	0	0	0	0	0	0	0	0	0
	0	53	0	1	0	0	1	0	2	1	0	0	0	0	0	0	0	1	0	0
	0	73	1	1	0	0	0	1	2	2	2	0	0	0	3	0	0	1	0	1
	0	60	0	1	0	1	0	1	2	1	0	0	0	0	0	0	0	0	0	0
	0	67	1	0	0	0	0	0	0	0	0	0	0	0	0	0	0	0	0	0
	0	75	1		0	0	0	0	2	2	3	0	0	3	0	0	0	0	0	0
	0	75	1	1	1	1	0	1	2	2	1	0	0	0	2	0	0	1	0	1
	0	73	0	1	1	1	1	1	0	0	0	0	0	0	0	0	0	0	0	0
	0	76	1	1	0	0	1	0	2	1	2	2	1	2	0	0	0	0	0	0
	0	75	1	1	0	1	0	1	2	1	0	0	0	0	0	0	0	0	0	0
	0	72	1	1	0	0	0	1	2	2	2	1	1	2	1	0	0	1	0	0
	0	58	1	1	0	0	1	0	2	1	3	0	0	3	0	0	0	0	0	0
	0	74	0	0	0	0	1	1	2	1	0	0	0	0	0	0	0	1	0	0
	0	78	0	0	0	1	0	1	2	2	1	2	1	0	0	0	0	0	0	0
	0	65	1	1	0	0	0	0	2	0	0	0	0	0	0	0	0	0	0	0
	0	61	0	1	0	0	0	0	2	1	0	0	0	0	0	0	0	0	0	0
	0	56	0	0	0	1	0	0	1	0	0	0	0	0	0	0	0	0	0	0
	0	78	1	0	0	1	1	0	2	0	0	0	0	0	0	0	0	1	0	0
	0	72	0	1	0	0	0	0	1	0	0	0	0	0	0	0	0	0	0	0
	0	69	1	0	0	0	1	0	2	1	1	2	1	0	0	0	0	0	0	0
	0	71	1	0	0	0	0	0	2	2	3	1	0	2	3	0	0	0	0	0
0	0	55	0	0	0	0	0	0	2	0	0	0	0	0	0	0	0	0	0	0
	0	64	0	1	0	1	1	0	2	1	1	0	1	0	0	0	0	0	0	0
	0	80	1	1	0	1	1	1	2	2	3	0	0	3	0	0	0	1	1	0
	0	68	1	0	0	0	0	0	2	2	2	2	2	1	0	0	0	0	0	0
	0	70	1	0	0	0	0	0	2	2	1	1	1	1	0	0	0	0	0	0
	0	74	1	1	1	1	0	1	2	1	1	1	0	1	2	0	0	1	1	0
	0	57	0	1	0	1	0	1	2	1	2	0	0	3	0	0	0	0	0	0
	0	75	1	1	0	0	0	0	2	2	2	0	3	2	0	0	0	0	0	1
1	1	73	0	1	0	0	0	0	2	2	3	3	0	3	0	0	0	0	0	0
	0	77	0	1	0	0	0	1	2	2	3	1	1	0	3	0	0	0	0	0
	0	62	0	1	0	0	0	0	2	1	1	0	2	0	0	0	0	0	0	0
	0	65	0	0	0	0	0	0	2	2	3	3	0	2	3	0	0	0	0	0
	0	76	1	1	0	1	1	1	2	0	0	0	0	0	0	0	0	1	0	0
	0	72	0	1	0	0	0	0	2	0	0	0	0	0	0	0	0	0	0	0
	0	70	0	1	0	1	1	0	2	0	0	0	0	0	0	0	0	1	0	0
	0	61	1	1	0	1	0	0	2	1	0	0	0	0	0	0	0	0	0	0
	0	64	0	0	0	0	0	0	2	1	2	2	1	1	1	0	0	0	0	0
	0	59	1	1	0	0	0	0	2	2	3	0	0	3	0	0	0	0	0	0
	0	72	0	1	0	0	0	0	2	0	0	0	0	0	0	0	0	1	1	0
	0	60	1	0	0	0	0	0	2	0	0	0	0	0	0	0	0	1	0	0
0	0	69	1	1	0	0	1	0	2	2	2	2	1	3	1	0	0	0	0	0
	0	67	1	1	0	0	0	0	2	2	3	3	0	1	2	0	0	0	0	0
	0	74	0	1	0	0	0	1	2	1	2	3	0	0	0	0	0	0	0	0
	0	73	1	1	0	0	0	0	2	1	0	0	0	0	0	0	0	0	1	0
0	0	65	1	0	0	0	1	0	2	2	1	0	1	1	2	1	0	0	0	0
	0	53	0	0	0	0	0	0	2	1	0	0	0	0	0	0	0	0	0	0
	0	72	1	1	1	1	1	0	2	1	0	0	0	0	0	0	0	0	0	0
1	1	56	0	1	0	0	1	0	2	1	1	0	0	1	0	0	0	0	0	0
	0	54	0	1	0	0	0	1	2	2	3	0	3	0	0	0	0	0	0	0
0	0	74	1	0	0	0	0	0	2	2	3	3	1	3	3	0	0	0	0	0
	0	74	0	0	0	0	0	1	2	2	2	2	3	0	3	0	0	0	0	0
	0	56	0	0	0	0	0	0	2	2	2	2	3	0	2	0	0	0	0	0
	0	56	1	0	1	0	0	0	2	2	2	3	0	0	0	0	0	1	0	0
	0	54	0	0	0	0	0	0	2	2	2	3	0	0	0	0	0	0	0	0
	0	68	0	1	0	0	0	0	2	1	0	0	0	0	0	0	0	0	0	0
	0	63	0	1	0	0	1	0	2	0	0	0	0	0	0	0	0	0	0	0
	0	54	1	1	0	0	0	0	2	1	0	0	0	0	0	0	0	0	0	0
	0	81	0	1	0	0	1	1	2	1	2	0	2	2	0	0	0	1	1	0
	0	70	1	0	0	0	0	0	2	2	3	3	3	1	1	0	0	1	0	0
	0	65	0	1	0	0	1	0	0	0	0	0	0	0	0	0	0	0	0	0
0	0	74	0		0	1	1	1	2	1	0	0	0	0	0	0	0	0	0	0
	0	74	1	1	0	1	1	0	2	2	3	3	0	3	0	0	0	0	0	0
	0	63	0	1	0	0	0	0	2	2	2	0	3	0	0	0	0	0	0	0
	0	65	0	1	0	1	0	0	2	1	0	0	0	0	0	0	0	0	0	0
	0	74	1	1	0	0	0	0	2	0	0	0	0	0	0	0	0	0	0	1
	0	81	0	1	0	0	1	1	2	1	0	0	0	0	0	0	0	1	0	0
	0	74	1	1	0	0	0	1	2	2	3	3	0	0	0	0	0	1	0	0
	0	67	1	1	0	0	0	0	2	2	1	0	1	2	0	0	0	0	0	0
	0	68	0	0	0	0	0	0	2	2	1	2	1	0	0	0	0	0	0	0
1	1	71	1	1	1	1	0	1	0	0	0	0	0	0	0	0	0	0	1	0
0	0	73	1	1	0	0	1	0	2	2	2	2	0	1	3	0	0	0	0	0
	0	63	1	0	0	0	0	0	2	2	1	2	1	1	1	0	0	0	0	0
	0	77	0	1	0	0	1	1	0	0	0	0	0	0	0	0	0	1	0	0
	0	58	1	1	1	0	0	1	2	1	0	0	0	0	0	0	0	0	0	0
	0	65	1	0	0	1	0	0	2	2	3	3	0	3	0	0	0	1	1	1
	0	56	0	0	0	0	1	0	2	2	1	1	1	1	0	0	0	0	0	0
	0	66	0	1	0	0	0	0	2	0	0	0	0	0	0	0	0	0	0	0
	0	76	1	1	0	1	0	1	2	2	3	0	0	3	0	0	0	1	0	0
	0	80	0	0	0	1	1	1	2	1	0	0	0	0	0	0	0	1	1	0
	0	60	1	1	0	1	0	0	2	2	3	0	3	2	0	0	0	0	0	0
0	0	74	1	1	0	0	0	0	2	2	3	1	2	3	3	0	0	0	0	0
	0	68	0	1	0	1	1	1	2	1	0	0	0	0	0	0	0	1	0	1
	0	73	1	0	0	0	0	0	2	2	2	3	1	2	1	0	0	0	0	0
	0	82	0	1	0	1	0	1	2	2	3	3	0	0	1	0	0	1	1	0
	0	73	1	1	0	1	0	1	2	2	3	0	0	3	0	0	0	1	0	1
	0	65	0	1	0	1	0	1	2	0	0	0	0	0	0	0	0	0	0	0
	0	79	1	1	0	0	0	1	2	2	2	3	0	2	2	0	0	0	0	0
	0	73	1	1	0	0	1	0	2	0	0	0	0	0	0	0	0	0	0	0
	0	72	1	0	0	1	0	0	2	1	0	0	0	0	0	0	0	0	0	0
0	0	80	0	1	0	0	0	1	1	0	0	0	0	0	0	0	0	0	0	0
	0	66	0	1	0	0	0	0	2	2	2	3	0	0	0	0	0	0	0	0
	0	81	0	1	0	0	0	1	2	1	1	0	2	0	0	0	0	0	0	0
	0	74	1	0	0	0	1	1	2	1	1	1	1	1	0	0	0	0	0	0
	0	67	0	0	0	0	0	0	2	1	1	0	2	0	1	0	0	0	0	0
	0	73	0	1	0	0	0	1	2	2	1	2	0	0	0	0	0	0	0	0
	0	53	1							0	0	0	0	0	0	0	0	0	0	0
	0	65	0	1	0	0	0	0	2	2	3	3	0	1	0	0	0	1	0	0
	0	70	1	1	0	1	0	1	2	0	0	0	0	0	0	0	0	1	0	0
	0	78	1	1	0	0	0	0	2	1	1	1	1	0	0	0	0	1	0	0
0	0	77	1	0	0	0	0	0	2	2	3	3	0	0	0	1	0	1	0	0
0	0	79	1	1	0	0	0	0	2	2	3	3	0	3	0	0	0	0	0	0
	0	74	0	1	0	0	0	0	1	0	0	0	0	0	0	0	0	1	0	0
	0	55	1	0	0	0	0	0	2	2	3	3	3	2	0	0	0	0	0	0
	0	79	1	1	0	0	1	1	2	1	3	0	0	3	2	0	0	1	0	0
	0	76	0	1	0	1	0	1	2	1	0	0	0	0	0	0	0	0	1	0
	0	54	1	0	0	0	0	0	2	1	1	0	1	2	0	0	0	0	0	0
	0	79	1	1	1	0	0	1	0	0	0	0	0	0	0	0	0	1	1	1
	0	63	1	0	0	0		0	2	2	2	1	0	3	0	0	0	0	0	0
0	0	66	0	1	0	1	0	0	0	0	0	0	0	0	0	0	0	0	0	0
	0	74	1	0				1		0	0	0	0	0	0	0	0	1	0	0
	0	61	0	1	0	1	0	1	1	0	0	0	0	0	0	0	0	0	0	0
	0	73	1	0	0	0	1	0	2	2	3	1	1	3	3	1	0	0	0	0
	0	59	1	1	0	0	0	0	2	2	3	3	0	1	3	0	0	0	0	0
	0	66	0	1	0	0	0	0	2	1	1	1	1	2	1	0	0	0	0	0
	0	77	0	1	0	0	1	1	2	1	0	0	0	0	0	0	0	0	0	0
	0	51	0	1	1	0	0	0	2	0	0	0	0	0	0	0	0	0	0	0
	0	82	1	0	0	0	0	1	2	2	3	3	2	3	3	1	1	1	0	0
	0	65	0	1	0	0	0	0	2	1	2	1	2	1	2	0	0	0	0	0
	0	57	0	1	0	1	1	1	2	1	0	0	0	0	0	0	0	0	0	0
	0	78	0	1	0	0	0	1	2	2	2	3	0	2	0	0	0	1	0	1
	0	75	0	1	0	0	1	0	2	1	1	2	1	0	0	0	0	0	0	0
	0	57	0		0	0	0	0	2	1	0	0	0	0	0	0	0	0	0	0
	0	76	0	1	0	0	0	1	2	1	1	1	1	0	0	0	0	1	0	0
	0	67	1	1	0	0	1	1	2	2	3	0	3	3	1	0	0	1	0	0
	0	53	1	0	0	0	0	0	2	1	0	0	0	0	0	0	0	0	0	0
	0	79	0	1	0	1	1	1	2	1	1	0	1	0	0	1	0	0	0	0
	0	59	1	0	0	0	0	0	2	1	1	0	0	2	0	0	0	0	0	0
0	0	62	0	1	0	0	0	0	2	1	2	2	1	1	2	0	0	0	0	0
	0	70	1	1	0	1	0	1	2	2	3	3	2	2	0	0	0	1	1	0
	0	55	1	1	0	0	0	0	2	1	1	0	0	2	0	0	0	0	0	0
	0	54	0	0	0	0	0	1	2	2	2	2	0	2	0	0	0	0	0	0
	0	61	0	1	0	0	0	0	2	2	2	1	1	1	3	0	0	0	0	0
	0	73	0	1	0	0	0	0	2	1	0	0	0	0	0	0	0	0	0	0
0	0	72	1	1	0	0	0	1	2	1	2	0	1	3	0	0	0	0	0	0
	0	63	0	1	0	0	0	0	2	2	1	0	2	0	0	2	0	0	0	0
	0	77	0	0	0	0	0	1	2	2	2	3	0	0	0	0	0	0	0	0
	0	61	0	1	0	0	0	0	2	1	1	2	1	0	0	0	0	0	0	0
	0	74	0	1	0	0	0	0	2	1	1	1	0	0	0	0	0	0	0	0
	0	56	0	1	0	0	0	0	2	1	1	0	0	1	1	0	0	0	0	0
	0	76	1	1	0	0	0	1	2	2	3	0	0	3	0	0	0	0	0	0
	0	71	1	1	0	0	0	0	2	2	3	3	0	1	0	0	0	0	0	0
	0	69	0	1	0	0	0	1	2	1	2	1	3	0	0	0	0	0	0	0
	0	56	0	0	0	0	0	0	2	1	1	1	1	0	0	0	0	0	0	0
	0	82	1	1	0	0	0	1	2	2	3	3	0	2	3	0	0	0	0	0
	0	62	0	0	0	0	0	0	2	2	2	0	3	0	0	0	0	0	0	0
	0	72	0	1	0	0	0	0	2	1	2	3	0	0	2	0	0	0	0	0
	0	82	1	1	0	0	0	1	2	1	1	1	1	1	0	0	0	1	0	0
	0	58	0	1	0	0	0	0	2	1	1	1	1	1	1	0	0	0	0	0
	0	55	1	0	1	1	0	0	0	0	0	0	0	0	0	0	0	0	0	0
	0	80	1	1	0	1	0	0	2	2	3	3	0	1	1	0	0	0	1	0
	0	78	0	1	0	0	0	1	2	1	3	1	2	0	3	0	0	0	0	0
	0	68	0	1	0	0	1	0	2	1	1	0	2	0	0	0	0	1	0	0
	0	76	1	1	0	1	0	1	2	2	3	3	1	2	2	0	0	0	0	0
	0	80	0	1	0	0	0	1	2	2	2	2	2	0	1	0	0	1	0	0
	0	75	0	1	0	0	0	1	2	2	1	2	1	0	1	0	0	0	0	0
	0	73	0	1	0	0	0	0	2	2	2	3	0	0	0	0	0	0	0	0
	0	54	0	1	0	0	0	0	2	1	0	0	0	0	0	0	0	0	0	0
	0	54	1	0	0	0	0	0	2	1	1	2	0	2	0	0	0	0	0	0
0	0	64	0	1	0	0	0	0	2	2	1	1	0	0	1	0	0	0	0	0
	0	60	0	0	0	0	0	0	2	2	1	2	0	1	0	0	0	0	0	0
	0	66	0	1	0	0	0	0	2	2	3	3	2	0	0	0	0	0	0	0
0	0	68	0	1	0	0	0	0	2	0	0	0	0	0	0	0	0	0	0	0
	0	62	1	1	0	0	0	0	2	0	0	0	0	0	0	0	0	0	0	0
	0	70	1	1	0	0	1	0	2	2	2	1	3	2	0	0	0	0	0	0
0	0	80	0	1	0	0	0	1	2	1	1	0	0	0	2	0	0	1	0	0
	0	56	0	1	0	0	0	0	2	2	3	0	0	3	0	0	0	0	0	0
	0	56	0	0	0	0	0	0	2	1	1	0	2	0	0	0	0	0	0	0
	0	68	0	0	0	0	0	0	2	1	1	1	0	0	0	0	0	0	0	0
	0	74	0	1	0	0	0	1	2	1	0	0	0	0	0	0	0	0	0	0
	0	76	0							0	0	0	0	0	0	0	0	0	1	1
	0	59	0	1	0	0	0	0	2	2	2	0	3	0	0	0	0	0	0	0
	0	72	0	0	0	0	0	1	0	0	0	0	0	0	0	0	0	0	0	1
	0	63	0	1	0	0	1	0	2	2	2	0	0	0	3	0	0	0	0	0
	0	51	0	0	0	0	1	1	2	2	3	3	3	0	0	0	0	0	0	0
0	0	77	1	0	0	0	0	0	2	1	1	0	1	0	0	0	0	0	0	0
	0	66	1	1	0	0	1	0	2	2	2	0	0	3	2	0	0	1	0	0
	0	59	1	1	0	1	0	0	2	1	1	1	0	1	1	0	0	0	0	0
	0	75	1	0	0	0	0	1	2	2	1	0	0	1	3	0	0	0	0	0
	0	59	0	1	0	0	0	0	2	2	2	2	1	1	1	0	0	0	0	0
	0	71	0	0	0	1	0	0	2	1	0	0	0	0	0	0	0	0	0	0
	0	62	0	1	0	0	0	0	2	2	2	0	3	0	3	0	0	0	0	0
	0	56	1	1	0	0	0	0	2	1	1	0	0	2	0	0	0	0	0	0
	0	77	1	1	0	0	1	1	2	2	2	1	0	3	1	0	0	0	0	0
	0	59	0	1	0	0	0	1	2	2	1	0	1	0	3	0	0	0	0	0
	0	77	0	1	0	0	0	1	2	1	1	0	0	0	1	0	0	1	0	0
	0	74	0	1	0	0	1	0	2	2	2	0	3	0	1	0	0	0	0	0
	0	57	0	1	0	1	0	0	2	2	1	1	2	0	0	0	0	0	0	0
	0	69	1	1	0	0	0	0	2	1	2	3	0	0	1	0	0	0	0	0
	0	82	0	1	0	0	0	1	2	0	0	0	0	0	0	0	0	0	0	0
	0	73	0	1	0	1	0	1	2	1	2	3	0	2	0	0	0	0	0	0
	0	58	0	1	0	0	0	0	2	1	1	0	3	0	0	0	0	0	0	0
	0	67	1	1	0	0	0	0	2	1	0	0	0	0	0	0	0	0	0	0
	0	76	1	0	0	0	0	1	2	2	3	3	3	3	3	0	0	1	0	0
	0	69	0	0	0	0	1	0	2	1	1	1	1	0	0	0	0	0	0	0
	0	68	1	0	0	0	0	0	2	2	3	3	2	1	1	1	0	0	1	0
	0	57	1	1	0	0	1	0	2	2	3	0	1	3	0	0	0	1	0	0
0	0	74	0	1	0	0	0	0	2	0	0	0	0	0	0	0	0	0	0	0
	0	62	0	0	0	0	0	0	1	0	0	0	0	0	0	0	0	0	0	0
	0	82	1	1	0	0	0	1	2	1	1	1	0	2	0	0	0	0	0	0
0	0	80	0	1	0	1	0	1	2	1	1	0	0	0	2	0	0	1	0	0
	0	69	0	1	0	0	1	0	2	1	0	0	0	0	0	0	0	0	0	0
	0	72	1	1	0	1	1	1	1	0	0	0	0	0	0	0	0	1	0	0
	0	71	1	1	0	1	0	0	1	0	0	0	0	0	0	0	0	0	0	1
	0	73	1	1	0	0	0	0	2	2	3	3	3	0	0	0	0	0	0	0
	0	76	1	0	0	1	1	0	2	1	0	0	0	0	0	0	0	0	0	0
	0	73	0	0	0	0	0	0	2	2	3	2	3	0	0	0	0	0	0	0
	0	63	0	1	0	1	0		2	1	2	1	3	0	0	0	0	1	0	0
0	0	59	1	0	0	0	0	0	2	2	3	3	2	3	0	0	0	0	0	0
	0	71	1	1	0	1	0	0	2	1	0	0	0	0	0	0	0	0	1	1
	0	75	1	0	0	0	0	1	2	2	2	3	0	1	0	0	0	0	0	0
	0	78	1	1	0	0	0	1	1	0	0	0	0	0	0	0	0	0	0	1
	0	76	0	0	0	0	0	1	2	2	2	2	2	0	3	0	0	0	1	0
	0	81	0	0	0	1	1	1	1	0	0	0	0	0	0	0	0	1	1	1
	0	58	0	1	0	0	1	0	2	2	3	0	3	0	0	0	0	0	0	0
	0	77	1	1	0	1	1	1	2	0	0	0	0	0	0	0	0	1	0	0
	0	68	1	1	0	0	0	0	2	1	1	2	0	0	0	0	0	0	0	0
	0	80	0	1	0	1	0	0	2	1	1	0	0	0	1	0	0	1	0	0
	0	73	1	1	0	0	0	1	2	2	3	3	3	0	0	0	0	0	0	0
	0	66	1	0	0	0	0	0	2	2	3	0	3	2	0	0	0	0	0	0
	0	63	0	1	0	0	0	1	2	1	1	1	1	0	0	0	0	1	0	0
	0	57	1	0	0	1	0	0	2	1	2	1	0	3	1	0	1	0	0	0
	0	70	1	0	0	0	1	0	2	0	0	0	0	0	0	0	0	0	0	0
	0	80	0	1	0	0	0	1	2	2	1	2	0	0	0	0	0	0	0	0
	0	78	0	0	0	0	0	1	2	0	0	0	0	0	0	0	0	0	0	0
	0	75	0	1	0	0	0	1	0	0	0	0	0	0	0	0	0	0	0	0
	0	74	0	1	0	0	0	0	2	2	3	2	3	0	0	0	0	0	0	0
1	1	59	0	1	0	1	1	0	2	1	0	0	0	0	0	0	0	0	0	0
	0	76	0	1	0	0	1	1	2	2	3	3	3	0	1	0	0	0	0	0
	0	73	1	1	0	0	0	1	2	2	3	3	1	3	0	0	0	0	0	0
	0	75	0	0	0	0	0	1	2	1	0	0	0	0	0	0	0	0	0	0
	0	68	0	1	0	1	1	1	2	0	0	0	0	0	0	0	0	0	1	0
	0	63	0	0	0	0	0	0	2	0	0	0	0	0	0	0	0	0	0	0
	0	71	0	1	0	0	0	0	2	1	1	2	0	0	0	0	0	0	0	0
	0	57	1	1	1		0	1	2	0	0	0	0	0	0	0	0	0	0	0
	0	74	1	1	0	0	0	0	2	1	2	2	2	1	2	0	0	0	0	0
	0	81	1	1		0	0	1	2	1	2	0	0	3	3	0	0	1	0	0
	0	73	1	1	0	1	0	1	2	1	0	0	0	0	0	0	0	1	1	0
	0	64	0	1	0	0	0	0	2	2	0	0	0	0	0	0	0	1	0	0
	0	67	1	1	0	0	0	0	2	2	2	2	0	3	0	0	0	0	0	0
	0	72	0	0	0	1	0	0	2	0	0	0	0	0	0	0	0	1	0	1
	0	78	0	1	0	1	1	1	2	0	0	0	0	0	0	0	0	1	0	0
	0	70	0	1	0	0	0	1	2	2	1	2	2	0	0	0	0	0	0	0
	0	62	1	0	1	0	0	1	0	0	0	0	0	0	0	0	0	1	0	0
1	1	79	0	1	0	0	0	1	2	1	2	2	2	0	1	0	1	0	0	0
	0	59	0	0	0	0	0	0	2	1	0	0	0	0	0	0	0	0	0	0
	0	75	0	0	0	0	0	0	2	2	2	1	3	0	0	1	0	0	0	0
	0	64	0	0	0	0	0	0	2	2	2	0	3	0	3	0	0	1	0	0
	0	68	0	0	0	0	0	1	1	0	0	0	0	0	0	0	0	0	0	0
	0	75	1	0	0	0	0	0	2	2	3	3	3	1	3	0	0	0	0	0
	0	69	0	1	0		0		2	2	2	3	2	0	0	0	0	0	0	0
	0	67	0	0	0	0	0	0	2	1	0	0	0	0	0	0	0	0	0	0
	0	55	0	1	0	0	0	0	2	1	0	0	0	0	0	0	0	0	0	0
	0	56	0	0	0	1	0	0	2	1	0	0	0	0	0	0	0	0	0	0
	0	65	0	0	0	1	0	0	0	0	0	0	0	0	0	0	0	0	0	0
	0	59	0	1	1	0	0	0	2	1	1	2	2	0	0	0	0	0	0	0
	0	78	0	1	1	0	0	1	2	0	0	0	0	0	0	0	0	0	0	0
	0	73	0	1	0	0	0	1	2	2	1	3	0	0	0	0	0	0	0	1
	0	63	0	1	0	1	1	1	2	1	0	0	0	0	0	0	0	0	0	0
	0	73	1	1	0	1	0	1	2	2	2	2	3	2	0	0	0	1	1	0
	0	60	0	1	1	1	1	1	2	0	0	0	0	0	0	0	0	1	0	0
	0	69	1	0	0	0	0	0	2	2	2	3	3	0	0	0	0	0	0	0
	0	68	0	1	0	0	0	1	2	2	2	1	3	0	0	0	0	0	0	0
	0	57	0	0	0	0	0	0	2	2	2	0	0	2	3	0	0	0	0	0
0	0	72	0	1	0	0	0	1	2	0	0	0	0	0	0	0	0	0	0	0
	0	71	0	0	0	0	0	0	1	0	0	0	0	0	0	0	0	0	0	0
	0	79	0	1	0	0	0	1	2	2	1	0	1	0	2	0	0	0	0	1
	0	74	0	1	0	0	0	1	0	0	0	0	0	0	0	0	0	0	0	0
	0	63	1	0	0	0	0	0	2	2	3	0	0	3	0	0	0	0	0	0
1	1	65	0		0	0	0	0	2	1	1	2	1	0	0	0	0	0	0	0
0	0	78	0	1	0	0	0	1	2	0	0	0	0	0	0	0	0	1	0	0
	0	80	1	1	0	1	1	1	2	1	2	0	1	2	1	0	0	0	0	0
0	0	73	1	1	0	0	0	0	2	1	2	2	0	1	2	0	0	1	0	0
	0	73	0	0	0	0	0	1	2	2	3	3	3	0	0	0	0	0	0	0
	0	73	1	1	0	0	0	0	2	1	0	0	0	0	0	0	0	0	0	0
	0	69	0	0	0	0	0	0	2	1	1	1	1	0	0	0	0	0	0	0
	0	57	0	1	0	0	0	0	2	1	0	0	0	0	0	0	0	0	0	0
	0	74	1	0	0	0	0	1	2	2	3	3	0	0	0	2	0	1	0	0
	0	57	0	1	0	0	0	0	2	1	1	0	3	0	0	0	0	0	0	0
	0	79	0	1	0		1	1	2	0	0	0	0	0	0	0	0	0	0	0
	0	76	0		0	0	0	1	2	1	0	0	0	0	0	0	0	0	0	0
	0	75	1	1	0	0	0	0	2	0	0	0	0	0	0	0	0	0	0	0
	0	76	1	0	0	0	1	1	1	0	0	0	0	0	0	0	0	0	0	1
	0	57	0	0	0	1	0	0	2	2	2	0	0	3	0	0	0	0	0	0
	0	77	0	1	0	1		1	2	2	1	0	2	1	0	0	1	1	0	1
	0	61	0	1	0	0	0	0	2	2	2	2	0	0	3	0	1	0	0	0
	0	82	0	0	0	0	0	1	2	2	2	2	2	0	0	1	0	0	0	0
	0	72	0	0	0	0	0	0	2	2	2	3	3	0	0	0	0	0	0	0
	0	58	0	1	0	0	1	0	2	1	1	1	0	0	1	0	0	0	0	0
	0	54	0	1	0	0	0	0	2	1	1	0	0	0	2	0	0	0	0	0
1	1	56	1	1	0	1	0	0	2	2	3	0	0	3	0	0	0	0	0	0
1	1	61	1	1	0	0	1	0	2	0	0	0	0	0	0	0	0	0	0	0
	0	67	1	0	0	0	0	0	2	1	2	1	0	3	0	0	0	0	0	0
	0	72	0	1	0	1	1	1	2	1	0	0	0	0	0	0	0	0	1	0
0	0	54	0				0			0	0	0	0	0	0	0	0	0	0	0
0	0	67	0	1	0	0	0	0	2	2	1	3	0	0	0	0	0	0	0	0
	0	81	0	1	0	0	0	1	0	0	0	0	0	0	0	0	0	0	0	0
0	0	67	1	0	0	0	0	0	2	1	0	0	0	0	0	0	0	0	0	0
	0	78	0	1	0	0	1	1	2	1	0	0	0	0	0	0	0	0	0	0
	0	64	0	1	0	0	0	0	2	0	0	0	0	0	0	0	0	0	0	0
	0	72	1	1	0	0	0	0	2	1	2	3	0	3	0	0	0	1	0	0
	0	64	0	1	0	0	0	0	2	2	1	0	0	0	3	0	0	0	0	0
	0	68	0	1	0	0	0	1	2	1	1	2	1	0	0	0	0	0	0	0
	0	57	1	1	0	0	0	1	2	1	2	2	1	3	1	0	0	1	0	0
	0	74	0	0	0	1	1	1	2	1	0	0	0	0	0	0	0	1	0	0
	0	74	0	1	0	0	0	1	2	1	1	0	1	0	0	0	0	1	0	0
	0	74	0	0	0	0	0	1	2	0	0	0	0	0	0	0	0	0	0	0
	0	82	0	0	0	0	0	1	2	2	3	3	1	0	3	3	0	0	0	0
	0	66	1	1	0	0	0	0	2	2	2	0	0	3	2	0	0	0	0	0
1	1	68	0	1	0	1	0	1	2	2	3	3	0	0	0	0	0	0	0	0
	0	76	0	1	0	1	1	1	2	1	1	0	0	0	0	3	0	1	0	0
	0	74	1		0	0	0	0			0	0	0	0	0	0	0	0	1	0
	0	57	1	1	0	0	0	0	2	1	2	0	0	3	0	0	0	0	0	0
	0	73	1	0	0	0	0	0	2	2	2	3	1	0	0	0	0	1	0	0
	0	82	0	1	0	1	0	1	2	1	1	2	0	0	0	0	0	0	0	0
	0	61	0	1	0	0	0	0	2	2	1	3	0	1	0	0	0	0	0	0
	0	80	0	1	0	0	1	1	2	0	0	0	0	0	0	0	0	0	0	0
	0	77	0	1	0	0	0	1	2	2	2	3	0	2	0	0	0	0	0	0
	0	70	0	1	0	1	0	0	2	2	2	3	0	0	3	0	0	0	0	0
	0	63	0	1	0	0	0	1	2	1	0	0	0	0	0	0	0	0	0	0
	0	55	0	1	0	0	0	0	2	2	2	0	0	3	0	0	0	0	0	0
	0	77	1	1	0	0	0	1	2	1	1	0	0	1	0	0	0	0	0	0
	0	74	0	0	0	0	0	0	2	1	1	1	1	0	0	0	0	0	0	0
	0	74	0	1	0	1	0	0	2	2	3	3	0	0	0	0	0	0	0	0
	0	77	0	1	0	0	0	1	2	0	0	0	0	0	0	0	0	0	0	0
	0	73	1	1	0	1	0	1	0	0	0	0	0	0	0	0	0	0	0	0
0	0	72	1	0	0	0	0	0	2	1	0	0	0	0	0	0	0	0	0	0
	0	66	0	1	0	0	0	0	2	1	0	0	0	0	0	0	0	0	0	0
	0	59	0	1	0	0	1	0	2	1	0	0	0	0	0	0	0	0	0	0
	0	72	1	0	0	0	1	0	2	2	1	1	0	1	1	0	0	0	0	0
	0	65	0	0	0	0	0	0	2	2	3	2	2	3	3	1	0	0	0	0
	0	75	1	1	0	0	0	0	2	1	1	0	2	0	1	0	1	1	0	0
0	0	66	0	1	0	0	0	0	2	1	1	0	2	0	0	0	0	0	0	0
	0	74	1	1	0	1	1	1	2	2	3	1	0	3	0	0	0	1	1	1
	0	77	1	1	0	0	0	0	2	2	2	0	0	3	1	0	0	0	0	1
	0	59	0	1	0	0	1	1	2	2	2	2	3	0	1	1	0	0	0	0
	0	56	1	0	0	0	1	0	2	2	3	3	2	2	2	1	0	0	0	0
1	1	56	0	1	0	0	0	0	2	2	3	3	0	0	2	0	0	0	0	0
	0	67	1	0	0	0	0	0	2	2	2	2	3	1	0	0	0	0	0	0
	0	72	1	1	0	0	0	0	2	2	1	0	0	2	2	0	0	0	0	0
1	1	55	0	1	1	1	0	0	1	0	0	0	0	0	0	0	0	0	0	0
0	0	56	1	1	0	0	1	0	2	1	2	1	0	3	1	0	0	1	0	0
	0	62	1	1	0	0	0	0	2	0	0	0	0	0	0	0	0	0	0	0
	0	72	0	1	0	0	0	1	2	2	2	2	2	0	0	0	0	0	0	0
	0	66	0	1	0	1	1	0	2	0	0	0	0	0	0	0	0	0	0	0
	0	67	0	0	0	0	0	0	2	1	0	0	0	0	0	0	0	0	0	0
	0	61	0	1	0	1	0	0	2	2	3	3	3	0	0	0	0	0	0	0
	0	74	1	1	0	1	0	1	2	1	0	0	0	0	0	0	0	0	0	0
	0	68	1	1	0	0	0	0	2	0	0	0	0	0	0	0	0	0	0	0
	0	79	0	1	0	0	0	1	2	2	2	3	1	0	0	0	0	0	0	0
	0	65	0	1	0	0	0	1	2	2	2	1	0	3	0	1	0	0	0	0
0	0	77	1	0	0	1	0	0	2	2	3	3	1	3	0	0	0	1	0	0
	0	71	0	1	0	0	0	0	2	1	0	0	0	0	0	0	0	0	0	0
	0	65	0	1	0	0	0	0	2	1	1	1	0	0	0	0	0	0	0	0
	0	73	1	1	0	1	0	0	2	0	0	0	0	0	0	0	0	1	1	0
	0	76	1	1	0	0	0	1	2	1	1	1	0	0	0	0	0	0	0	0
	0	63	1	0	0	0	0	0	2	2	3	3	2	2	1	0	0	0	1	0
	0	75	0	1	0	0	0	0	2	0	0	0	0	0	0	0	0	0	0	0
0	0	76	0	1	0	0	0	0	2	1	0	0	0	0	0	0	0	0	0	0
	0	57	0	0	0	0	0	0	2	1	1	1	1	0	1	0	0	0	0	0
	0	76	0	1	0	0	0	1	2	1	0	0	0	0	0	0	0	0	0	0
	0	58	0	0	0	1	0	0	2	1	1	0	1	0	0	0	0	0	0	0
0	0	63	0	0	0	1	1	0	2	1	1	1	0	1	0	0	0	0	0	0
	0	77	0	1	0	0	0	1	2	1	1	0	0	0	2	0	0	0	0	0
	0	65	1	0	0	0	1	0	2	1	1	2	1	0	0	0	0	0	0	0
0	0	62	0	1	0	0	1	0	2	2	0	0	0	0	0	0	0	1	0	0
	0	71	1	1	0	0	0	0	2	2	3	2	3	3	0	0	0	0	0	0
0	0	79	0	1	0	0	1	1	2	0	0	0	0	0	0	0	0	1	0	0
	0	76	0	1	0	1	0	0	2	1	0	0	0	0	0	0	0	0	0	0
	0	61	0	1	1	0	0	0	0	0	0	0	0	0	0	0	0	1	1	0
	0	79	0	1	0	0	0	1	2	1	1	1	1	0	0	0	0	0	0	0
	0	65	1	0	0	0	0	0	2	2	2	3	1	2	0	0	0	0	0	0
	0	72	1	1	0	0	0	0	2	1	0	0	0	0	0	0	0	0	0	0
	0	80	0	1		0	1	1	2	0	0	0	0	0	0	0	1	1	0	0
	0	56	0	0	1	0	0	1	2	1	0	0	0	0	0	0	0	0	0	0
	0	68	0	0	0	0	0	0	2	2	2	2	3	0	0	0	0	0	0	0
	0	80	0	0	0	0	0	1	2	2	2	1	3	0	0	1	0	0	0	0
	0	53	1	1	0	1	0	0	2	1	0	0	0	0	0	0	0	0	0	0
	0	73	0	1	0	0	0	1	2	2	2	3	2	0	0	0	0	0	0	0
	0	56	1	0	0	0	1	0	2	2	3	3	2	3	0	0	1	0	0	0
	0	81	1	1	0	1	0	1	2	1	2	0	0	3	3	0	0	1	0	0
	0	53	1	1	0	1	1	0	1	0	0	0	0	0	0	0	0	0	0	0
	0	75	1	0	0	0	0	0	2	1	1	2	1	0	1	1	0	0	0	0
	0	81	1	1	0	0	1	1	2	0	0	0	0	0	0	0	0	0	1	1
1	1	71	1	1	0	0	0	0	2	1	2	0	0	3	0	0	0	0	0	0
	0	52	0	1	0	0	0	0	2	2	3	3	0	3	1	0	0	0	0	0
	0	63	1	1	0	0	0	1	2	1	2	0	2	3	1	0	0	0	0	0
	0	82	0	1	0	1	0	0	2	1	1	3	1	0	1	0	0	0	0	0
0	0	81	1	0	0	0	0	1	2	2	3	3	0	0	3	0	0	0	0	0
	0	72	1	0	0	0	0	0	2	2	3	3	0	0	1	0	0	0	0	0
	0	76	1	1	0	0	1	0	2	2	3	0	0	3	2	0	0	1	0	0
0	0	73	1	0	0	1	1	0	2	1	1	0	1	0	2	0	0	1	0	0
	0	70	1	1	0	0	0	0	2	2	3	1	3	3	0	0	0	1	0	0
	0	67	0	1	0	1	0	0	2	1	1	2	1	1	0	0	0	1	0	0
	0	76	0		0	1	1	1	0	0	0	0	0	0	0	0	1	0	1	0
	0	64	0	0	0	0	0	0	2	1	1	1	1	0	0	0	0	0	0	0
	0	73	1	1	0	1	0	0	2	1	0	0	0	0	0	0	0	0	0	0
	0	72	1	1	0	0	1	0	2	2	2	2	2	2	0	0	0	1	0	0
	0	71	0	1	0	0	1	1	2	1	0	0	0	0	0	0	0	1	0	0
	0	78	0	1	0	0	0	1	2	2	3	3	0	0	0	0	0	0	0	0
	0	58	0	1	0	0	0	0	2	1	1	2	0	1	1	0	0	0	0	0
	0	66	0	1	0	1	1	0	2	2	2	0	0	0	3	0	0	0	0	0
	0	73	1	1	0	0	0	0	0	0	0	0	0	0	0	0	0	0	0	0
	0	66	0	1	0	0	0	0	2	2	3	0	3	0	0	1	0	0	0	0
	0	74	1	1	0	0	0	0	2	1	1	1	0	0	3	0	0	0	0	0
	0	59	1	0	0	0	0	0	2	2	2	3	0	2	0	0	0	0	0	0
	0	68	0	0	0	0	0	0	2	2	3	2	3	0	0	0	0	0	0	0
	0	80	1	1	0	0	0	1	2	1	2	0	0	2	0	2	0	1	0	1
	0	73	0	0	0	0	0	1	2	1	0	0	0	0	0	0	0	0	0	0
	0	59	1	0	0	1	0		2	2	2	0	0	1	3	0	0	0	0	0
	0	54	0	0	1	0	1	0	2	0	0	0	0	0	0	0	0	0	0	0
0	0	73	1	1	0	1	0	1	2	2	0	0	0	0	0	0	0	0	0	0
	0	62	0	0	0	0	1	0	2	1	1	2	1	0	0	0	0	0	0	0
	0	70	0	1	0	1	1	1	2	1	0	0	0	0	0	0	0	0	0	0
	0	77	0	1	0	1	1	1	2	1	1	0	0	0	2	0	1	1	0	1
	0	72	0	1	0	0	1	0	2	2	3	3	0	0	0	0	0	0	0	0
	0	52	0	0	0	0	0	0	2	1	1	1	1	0	0	0	0	0	0	0
	0	72	1	1	0	0	0	1	2	2	3	0	0	3	0	0	0	0	0	0
	0	65	0	1	0	1	1	1	2	1	1	1	1	0	0	0	0	1	0	0
	0	55	0	1	0	1	1	0	2	1	1	1	0	1	0	0	0	0	0	0
	0	71	0	1	0	0	0	0	2	1	0	0	0	0	0	0	0	0	0	0
0	0	74	1	0	0	1	0	0	2	2	3	3	2	0	1	0	0	1	0	0
	0	72	1	0	0	0	0	0	2	2	3	3	3	3	3	0	0	0	0	0
	0	77	0	0	0	1	0	0	2	2	2	2	3	0	0	0	0	0	0	0
	0	77	1	1	0	0	0	1	2	1	1	2	0	0	0	0	0	0	0	0
	0	76	0	0	0	0	1	1	0	0	0	0	0	0	0	0	0	0	0	0
	0	72	0	0	0	1	0	0	2	2	3	3	1	0	1	0	0	1	0	0
	0	56	1	1	0	0	0	0	2	1	1	0	0	2	0	0	0	0	0	0
	0	64	0	1	0	0	0	0	2	1	1	1	0	1	1	0	0	0	0	0
0	0	63	1	0	0	0	0	0	2	1	1	0	0	2	1	0	0	0	0	0
	0	64	0	1	1	0	0	1	2	0	0	0	0	0	0	0	0	0	0	0
1	1	67	0	1	0	0	1	1	2	1	0	0	0	0	0	0	0	1	0	0
0	0	76	1	1	0	1	0	1	2	2	3	3	0	0	1	0	0	0	0	0
	0	56	1	1	1	0	1	0	1	0	0	0	0	0	0	0	0	0	0	0
	0	77	0	1	0	0	0	1	2	2	2	1	1	0	0	3	0	1	0	1
	0	56	0	1	0	0	0	0	2	1	1	0	1	1	3	0	0	0	0	0
	0	81	1	1	0	1	0	1	2	2	3	3	2	1	0	0	0	0	0	0
0	0	79	1	1	0	1	1	1	2	0	0	0	0	0	0	0	0	1	1	0
0	0	71	0	1	0	0	0	1	2	2	2	3	1	1	0	0	0	0	0	0
0	0	64	0	1	0	0	1	0	2	2	2	2	2	0	0	0	0	0	0	0
	0	74	0	0	0	0	1	1	2	1	0	0	0	0	0	0	0	1	0	0
	0	55	0	1	0	0	1	0	2	0	0	0	0	0	0	0	0	0	0	0
	0	72	1	1	0	0	1	0	2	2	3	3	0	2	3	3	0	0	0	0
	0	52	1	0	0	0	0	0	2	1	2	3	2	2	0	0	0	0	0	0
	0	70	1	0	0	0	0	0	2	2	2	2	1	2	0	0	0	0	0	0
	0	75	0	1	0	0	0	1	2	0	0	0	0	0	0	0	0	0	0	0
	0	60	0	1	0	0	0	1	2	0	0	0	0	0	0	0	0	0	0	0
	0	57	0	1	0	0	0	0	2	2	1	0	0	1	0	0	0	0	0	0
	0	63	0	0	1	0	0	0	2	1	0	0	0	0	0	0	0	0	0	0
	0	68	0	0	0	0	0	1	2	2	2	3	0	0	1	0	0	0	0	0
	0	78	0	1	0	0	0	1	2	2	1	2	2	0	0	0	0	0	0	0
	0	74	0	1	0	0	0	0	2	1	3	0	3	0	3	0	0	1	0	0
	0	71	1	0	0	0	0	1	2	2	1	1	2	0	0	0	0	0	0	0
	0	71	1	1	0	1	1	1	2	2	3	1	1	3	1	0	0	1	0	0
	0	68	0	0	0	0	0	0	2	2	3	0	3	0	0	1	0	0	0	0
	0	61	0	1	0	0	0	0	2	2	1	0	0	0	3	0	0	0	0	0
	0	77	0	1	0	0	1	1	2	2	1	0	2	0	2	0	0	0	0	0
	0	74	0	1	0	0	1	0	2	2	3	3	0	0	0	0	0	0	0	0
	0	66	0	0	0	0	0	0	2	2	1	1	3	0	0	0	0	0	0	0
	0	55	1	0	0	0	0	0	2	2	2	2	2	1	0	0	0	0	0	0
	0	56	1	1	0	1	1	0	2	1	1	1	0	2	0	0	0	0	0	0
	0	63	0	1	0	1	0	1	2	2	3	3	3	0	0	0	0	0	0	0
	0	72	0	1	0	0	1	1	2	0	0	0	0	0	0	0	0	0	0	0
	0	62	0	1	1	0	0	1	0	0	0	0	0	0	0	0	0	0	0	0
	0	80	0	1	0	0	1	1	2	1	1	1	1	0	1	0	0	0	0	0
	0	76	1	1	0	1	1	1	2	1	2	0	0	3	3	0	0	1	1	0
	0	81	0	1	0	0	0	1	2	2	1	1	1	0	0	0	0	1	0	0
	0	74	1	1	0	1	0	1	2	2	2	2	2	2	0	0	0	0	0	0
	0	75	0	1	0	0	1	0	0	0	0	0	0	0	0	0	0	0	1	0
	0	78	0	1	0	0	1	1	2	2	1	3	0	0	0	0	0	0	0	0
0	0	77	1	1	0	0	0	1	2	1	0	0	0	0	0	0	1	1	1	0
	0	59	0	1	0	0	0	0	2	1	0	0	0	0	0	0	0	0	0	0
	0	60	0	0	0	1	0	0	2	1	1	1	0	1	0	0	0	0	0	0
	0	67	0	1	0	0	0	0	2	1	0	0	0	0	0	0	0	0	0	0
	0	73	1	1	0	0	1	0	2	1	1	2	1	0	0	0	0	0	0	0
	0	63	0	1	0	0	0	0	2	1	1	0	1	0	0	0	1	0	0	0
	0	79	1	1	0	1	1	1	2	1	2	3	0	3	0	0	0	0	0	0
	0	56	0	1	0	0	0	0	2	1	2	2	2	1	2	0	0	0	0	0
	0	67	0	1	0	0	0	1	2	2	3	3	3	0	0	0	0	0	0	0
	0	61	1	1	0	1	0	0	2	1	1	0	0	2	0	0	0	0	0	0
	0	80	0	1	0	0	0	1	2	2	3	2	0	0	0	3	0	0	0	0
	0	59	0	0	1	0	0	0	2	1	0	0	0	0	0	0	0	0	0	0
0	0	73	0	0	0	0	0	0	2	2	3	3	3	0	0	0	0	0	0	0
	0	70	1	1	0	1	1	0	2	2	3	3	0	3	2	0	0	0	0	0
	0	78	1	1	0	1	1	1	2	2	3	0	0	3	0	0	0	1	0	1
	0	68	1	1	1		1	1	2	1	0	0	0	0	0	0	0	0	0	0
	0	65	0	0	0	0	0	0	2	1	2	3	3	0	0	0	0	0	0	0
	0	80	0	1	0	0	1	1	2	1	1	0	0	0	3	0	0	0	0	0
	0	51	0	1	0	0	0	0	2	0	0	0	0	0	0	0	0	0	0	0
	0	76	0	1	0	0	0	1	2	2	3	2	3	0	1	0	0	1	1	0
	0	69	1	1	0	0	0	0	2	2	1	0	0	3	0	0	0	0	0	0
	0	53	0	1	0	1	0	0	1	0	0	0	0	0	0	0	0	0	0	0
	0	64	1	0	0	0	0	0	2	2	3	3	3	0	0	0	0	1	1	0
	0	71	0	0	0	0	0	0	2	2	2	2	2	0	0	1	0	0	0	0
	0	65	0	0	0	0	0	0	2	2	2	0	3	0	0	0	0	0	0	0
	0	66	0	1	0	0	0	0	2	0	0	0	0	0	0	0	0	0	0	0
	0	62	1	0	0	0	0	0	2	2	3	3	0	3	3	0	0	0	0	0
	0	76	0	1	0	0	0	0	2	1	0	0	0	0	0	0	0	0	0	0
	0	66	0	0	0	0	0	0	2	0	1	1	0	1	0	0	0	0	0	0
	0	81	1	1	0	0	0	1	2	0	0	0	0	0	0	0	0	0	0	0
	0	69	0	0	0	0	1	0	2	2	2	1	0	1	3	0	0	0	0	0
	0	67	0	1	0	0	0	0	2	1	1	1	1	0	0	0	0	1	1	0
	0	77	1	0	0	0	0	0	2	2	2	3	1	0	0	0	1	0	0	0
	0	79	0	1	0	0	0	1	2	2	2	2	2	0	2	0	0	0	0	0
	0	62	0	1	1	0	1	1	2	1	1	2	1	0	0	0	0	0	0	0
	0	75	0	1	0	0	1	1	2	1	1	0	2	0	0	0	0	0	0	0
	0	75	0	1	0	0	0	1	2	2	2	0	1	0	3	0	0	0	0	0
	0	78	1	1	0	1	1	1	2	0	0	0	0	0	0	0	0	1	1	1
	0	66	0	1	0	1	1	0	0	0	0	0	0	0	0	0	0	0	0	0
	0	75	1	1	0	1	1	0	2	1	0	0	0	0	0	0	0	0	0	0
	0	78	1	1	0	1	1	1	2	0	0	0	0	0	0	0	0	1	1	0
	0	61	1	1	0	0	0	0	2	1	0	0	0	0	0	0	0	0	0	0
	0	73	1	1	0	0	0	0	2	1	2	1	3	0	0	0	0	0	0	0
	0	74	1	1	0	0	0	0	2	1	1	1	1	1	2	1	0	0	0	0
1	1	60	0	1	0	0	0	0	2	1	0	0	0	0	0	0	0	0	0	0
	0	60	0	1	1	0	0	0	2	2	2	2	2	0	1	0	0	0	0	0
	0	58	0	0	0	1	0	0	2	1	2	3	0	0	0	0	0	1	0	0
	0	76	0	1	0	0	1	1	2	0	0	0	0	0	0	0	0	0	1	0
0	0	79	1		0	0	1	1	2	2	0	0	0	0	0	0	0	0	0	0
	0	73	1	1	0	0	0	1	2	2	2	2	2	1	0	0	0	0	0	0
	0	60	0	1	0	1	0	0	2	2	1	1	2	0	0	0	0	1	0	0
	0	80	0	1	0	1	1	0	0	0	0	0	0	0	0	0	0	0	0	0
	0	59	1	1	0	1	0	1	1	0	0	0	0	0	0	0	0	0	0	0
	0	73	0	0	0	0	0	1	2	1	1	3	0	0	1	0	0	0	0	0
0	0	82	0	1	0	0	1	1	2	1	0	0	0	0	0	0	0	0	0	0
0	0	68	0	1			1	1			0	0	0	0	0	0	0	1	0	0
	0	66	0	1	0	0	0	0	2	1	1	1	2	0	1	0	0	0	0	0
0	0	74	0	1	0	0	1	1	2	1	1	1	1	0	0	0	0	0	0	0
	0	55	0	1	0	0	1	0	1	0	0	0	0	0	0	0	0	0	0	0
	0	80	0	1	0	0	1	1	2	2	1	0	0	0	3	0	0	1	0	0
	0	78	1	1	0	0	1	1	2	1	0	0	0	0	0	0	0	0	0	0
	0	70	1	1	0	0	0	0	2	2	3	3	0	2	1	0	0	0	0	0
	0	64	1	1	0	0	1	0	2	2	3	2	0	3	0	0	0	0	0	0
	0	75	1	1	0	0	0	0	2	0	0	0	0	0	0	0	0	0	0	0
	0	72	0	1	0	0	0	0	2	2	2	3	0	0	0	0	0	0	0	0
1	1	77	0	1	0	1	0	1	1	0	0	0	0	0	0	0	0	1	0	0
	0	57	1	1	0	0	0	0	2	2	3	1	1	3	1	0	0	0	0	0
0	0	55	1	1	0	0	0	0	2	1	2	3	0	2	0	0	0	0	0	0
	0	75	0	1	0	1	1	1	2	0	0	0	0	0	0	0	0	1	0	0
	0	63	1	1	0	1	0	1	2	2	3	0	0	3	3	0	0	1	0	1
	0	56	1	0	1	0	0	0	2	2	1	3	0	0	0	0	1	1	0	0
1	1	53	0	0	0	0	0	0	2	2	1	1	0	1	2	1	0	0	0	0
	0	75	0	1	0	0	0	0	1	0	0	0	0	0	0	0	0	1	0	0
	0	70	1	1	0	0	0	1	2	1	1	0	0	1	1	0	0	0	0	0
0	0	74	0	1	0	0	0	1	2	2	2	2	1	1	1	1	0	0	0	0
	0	75	0	1	0	0	0	1	2	2	2	0	3	0	3	0	0	1	0	0
	0	69	0	0	0	0	0	1	1	0	0	0	0	0	0	0	0	1	0	0
	0	61	0	1	0	0	0	0	2	1	1	2	0	0	0	0	0	0	0	0
	0	63	1	1	0	1	1	1	2	2	3	3	3	2	3	0	0	0	0	0
	0	69	1	1	0	0	0	0	2	2	3	3	3	1	0	0	0	0	0	0
	0	69	0	0	0	0	0	0	2	1	1	1	1	0	0	0	0	0	0	0
	0	70	0	1	0	1	1	0	2	0	0	0	0	0	0	0	0	1	0	0
	0	59	1	1	1	0	1	0	2	1	1	1	1	1	0	0	0	0	0	0
	0	77	0	1	0	0	1	0	1	0	0	0	0	0	0	0	0	0	0	0
	0	55	1	1	0	0	0	0	2	1	1	3	0	0	0	0	0	0	0	0
	0	73	1	1	0	0	0	1	2	1	1	1	1	1	1	0	0	0	0	0
	0	75	0	0	0	0	1	0	2	2	1	2	0	0	1	0	0	0	0	0
	0	79	0	1	0	1	0	1	2	2	1	0	2	0	1	0	0	0	0	0
	0	64	1	0	0	0	0	0	2	2	1	3	0	0	1	0	0	0	0	0
	0	60	1	1	0	0	1	0	2	1	0	0	0	0	0	0	0	0	0	0
	0	61	1	1	0	0	1	0	2	2	2	3	0	0	0	0	0	0	0	0
	0	74	1	1	0	0	1	0	2	1	3	3	1	3	3	1	0	0	0	0
	0	55	1	0	0	1	0	0	2	2	3	3	3	0	3	1	0	0	0	0
	0	83	0	1	0	0	0	1	2	1	1	0	1	0	0	1	0	1	0	0
	0	74	0	1	0	1	0	1	2	1	0	0	0	0	0	0	0	0	0	0
	0	54	0	1	0	1	1	0	2	2	2	0	2	3	0	0	0	0	0	0
	0	79	0	1	0	0	0	1	2	2	3	1	3	1	2	1	0	0	0	0
	0	73	1	1	0	0	0	0	2	2	2	3	0	3	0	0	0	0	0	0
	0	58	0	1	0	0	0	0	2	1	0	0	0	0	0	0	0	0	0	0
0	0	71	0	0	0	0	0	1	2	1	1	2	0	0	0	0	0	0	0	0
	0	71	0	0	0	0	0	0	2	2	3	0	3	3	1	0	0	0	0	0
	0	71	0	1	1	0	1	0	2	0	0	0	0	0	0	0	0	1	1	0
	0	71	0	1	0	0	0	1	2	1	2	2	3	0	0	0	0	0	0	0
0	0	76	1	0	0	0	0	1	2	2	1	2	2	0	0	0	0	0	0	0
0	0	68	0	1	0	0	0	1	2	1	1	0	1	1	0	0	0	0	0	0
	0	53	0	1	0	0	0	0	2	1	0	0	0	0	0	0	0	0	0	0
	0	53	0	1	1	0	1	0	2	0	0	0	0	0	0	0	0	0	0	0
	0	59	0	1	1	1	0		2	1	1	0	1	0	0	0	0	0	0	0
	0	55	0	1	0	0	0	0	2	1	1	2	1	1	0	0	0	0	0	0
0	0	60	1	0	0	0	0	0	2	2	3	3	3	1	0	0	0	0	0	0
	0	73	1	1	0	0	0	0	2	2	2	2	2	1	2	0	0	1	0	0
	0	60	0	0	0	0	0	0	2	1	0	0	0	0	0	0	0	0	0	0
	0	63	0	0	0	0	0	0	2	1	1	0	0	0	2	0	0	0	0	0
0	0	73	0	1	0	0	0	0	2	2	3	3	0	0	0	0	0	1	0	0
	0	71	1	0	0	0	0	0	2	1	0	0	0	0	0	0	0	1	0	0
	0	68	1	0	0	0	0	0	2	2	3	3	0	2	1	1	0	0	0	0
	0	70	1	1	0	0	0	1	2	2	2	0	3	3	0	0	0	1	0	0
	0	62	1	1	0	0	1	0	1	0	0	0	0	0	0	0	0	0	0	0
	0	77	0	1	0	1	0	1	2	1	1	1	1	0	1	1	0	0	0	0
	0	52	0	0	0	0	0	0	2	1	0	0	0	0	0	0	0	0	0	0
	0	63	0	1	0	0	1	0	2	1	1	0	0	1	1	1	0	0	0	0
0	0	71	0	0	0	0	0	0	2	2	0	0	0	0	0	0	0	0	0	0
	0	75	0	1	0	1	0	1	2	2	3	0	0	0	3	3	0	0	0	0
	0	77	1	1	0	1	1	1	2	1	0	0	0	0	0	0	0	1	0	1
	0	58	0	0	0	0	0	0	2	0	0	0	0	0	0	0	0	0	0	0
	0	56	0	0	0	0	0	1	2	2	2	0	3	0	0	0	0	0	0	0
	0	68	1	1	0	1	1	1	1	0	0	0	0	0	0	0	0	0	0	0
	0	77	0	1	0	0	0	1	2	2	2	3	0	0	0	0	0	1	1	0
	0	72	1	0	0	0	0	1	2	2	3	1	1	3	1	0	0	0	0	0
	0	56	0		0	0	0	1	2	2	2	0	3	0	0	0	0	0	0	0
	0	57	1	1	0	0	0	0	2	2	3	3	3	3	0	0	0	0	0	0
	0	54	1	0	0	1	1	0	2	2	2	3	1	2	0	0	0	0	0	0
	0	67	0	1	0	0	0	1	2	2	1	1	1	0	1	0	0	0	0	0
	0	57	0	1	0	0	0	0	2	2	2	3	1	0	0	0	0	0	0	0
	0	57	0	1	0	0	0	1	2	1	0	0	0	0	0	0	0	0	0	0
	0	80	1	1	0	1	1	0	2	1	1	0	0	3	0	0	0	1	1	0
	0	66	0	0	0	0	0	0	0	0	0	0	0	0	0	0	1	0	1	0
	0	78	0	1	0	0	0	1	0	0	0	0	0	0	0	0	0	0	0	1
0	0	72	0	1	0	1	1	0	2	0	0	0	0	0	0	0	0	0	0	0
	0	72	1	1	0	1	1	1	2	0	0	0	0	0	0	0	0	0	0	0
	0	55	0	1	0	0	0	0	2	1	1	0	0	0	2	0	0	0	0	0
	0	74	0	1	0	1	1	1	2	2	1	1	1	0	1	0	0	0	0	0
	0	74	0	0	0	0	0	1	2	1	1	1	1	0	0	0	0	0	0	0
	0	58	0	1	0	0	0	0	2	1	1	0	2	0	1	0	0	0	0	0
	0	66	1	1	0	0	0	0	2	1	1	0	0	2	0	0	0	0	0	0
	0	54	0	1	0	1	0	0	2	0	0	0	0	0	0	0	0	0	0	0
	0	75	0	1	1	1	0	1	0	0	0	0	0	0	0	0	0	1	1	0
	0	58	0	0	1	0	0	0	2	1	1	1	0	0	0	0	0	0	0	0
0	0	65	0	0	0	0	0	0	2	1	0	0	0	0	0	0	0	0	0	0
	0	58	0	1	0	0	0	0	2	2	3	3	3	0	0	0	0	0	0	0
	0	52	0	1	0	0	0	0	2	1	0	0	0	0	0	0	0	0	0	0
	0	79	1	1	0	1	1	1	2	0	0	0	0	0	0	0	0	1	0	1
	0	64	0	0	0	0	0	1	2	1	0	0	0	0	0	0	0	0	0	0
	0	76	0	1	0	0	0	1	2	1	1	1	2	0	0	0	0	0	0	0
1	1	57	0	1	0	0	1	0	2	1	0	0	0	0	0	0	0	0	0	0
	0	52	0	1	0	0	0	0	2	1	1	1	1	0	1	0	0	0	0	0
	0	64	1	1	0	1	1	1	2	2	2	0	0	3	0	0	0	0	0	1
	0	73	0		0	0	0	1	2	1	0	0	0	0	0	0	0	0	0	0
	0	78	0	1	0	0	0	1	0	0	0	0	0	0	0	0	0	0	0	0
	0	63	0	1	0	1	1	1	2	0	0	0	0	0	0	0	0	0	0	0
	0	60	1	1	0	0	0	0	2	2	2	0	2	3	0	0	0	0	0	0
	0	77	0	1	0	0	0	1	2	0	0	0	0	0	0	0	0	0	0	0
0	0	77	1	0	0	1	0	0	2	1	0	0	0	0	0	0	0	0	1	0
	0	72	0	1	0	0	0	1	2	2	2	1	3	0	0	0	0	0	0	0
	0	78	1	1	0	0	1	1	2	1	0	0	0	0	0	0	0	1	0	0
	0	73	1	1	1	1	0	0	2	1	2	0	0	3	2	0	0	1	0	0
	0	79	0	1	0	1	1	1	0	0	0	0	0	0	0	0	0	1	0	0
	0	55	1	1	0	0	0	0	2	2	3	3	2	3	0	0	0	0	0	0
	0	55	0	0	0	0	0	0	2	1	0	0	0	0	0	0	0	0	0	0
	0	75	1	1	0	0	0	1	2	1	0	0	0	0	0	0	0	0	0	0
	0	74	1	1	0	0	0	0	2	2	2	2	1	0	1	0	0	0	0	0
	0	76	0		0	0	0	0	2	2	2	0	3	0	3	0	0	0	0	0
0	0	67	0	1	0	0	0	0	2	1	2	3	1	0	0	2	0	1	1	0
	0	58	0	0	1	0	0	0	0	0	0	0	0	0	0	0	0	0	0	0
	0	60	0	1	0	0	0	0	2	2	3	3	3	0	0	0	0	0	0	0
	0	60	0	1	0	1	1	0	2	0	0	0	0	0	0	0	0	0	0	0
	0	80	1	0	0	0	0	1	2	2	2	0	3	0	2	0	0	0	0	0
	0	59	0	0	0	0	0	0	2	2	3	3	3	0	1	0	0	0	0	0
	0	75	0	1	0	1	1	1	2	2	1	0	3	0	0	0	0	0	0	1
	0	62	1	1	0	0	0	0	2	2	2	3	3	0	2	0	0	0	0	0
	0	66	0	0	0	0	0	0	2	1	1	1	1	0	1	0	0	0	0	0
	0	69	0	1	0	0	0	1	1	0	0	0	0	0	0	0	0	0	0	0
	0	73	0	0	0	0	0	1	2	2	1	1	0	2	0	0	0	1	1	1
	0	67	0	1	0	0	0	0	2	2	2	3	1	0	2	0	0	0	0	0
	0	63	0	1	0	1	0	0	2	1	0	0	0	0	0	0	0	0	0	0
	0	81	1	1	0	1	0	1	2	2	2	2	2	0	0	1	0	1	1	0
	0	56	1	1	0	1	1	1	2	1	2	1	1	3	1	0	0	0	0	0
	0	76	1	1	0	1	0	1	2	2	2	3	0	1	1	0	0	1	0	0
	0	79	1	1	0	0	0	1	2	2	1	1	0	1	2	1	0	1	0	0
	0	55	1	0	0	0	0	0	2	1	2	3	0	2	2	0	0	0	0	0
0	0	52	0	0	0	0	0	0	2	2	3	0	3	1	0	0	0	0	0	0
	0	74	0	1	0	0	1	1	2	0	0	0	0	0	0	0	0	1	0	0
	0	57	1	1	0	0	0	0	2	2	3	0	3	3	0	0	0	0	0	0
	0	64	1	1	0	0	1	0	2	1	1	0	0	2	0	0	0	0	1	0
0	0	76	0	1	0	0	0	1	0	0	0	0	0	0	0	0	0	0	0	0
	0	60	1	1	0	0	0	0	2	2	3	3	0	3	3	0	0	0	0	0
	0	80	0	1	0	0	0	1	2	2	3	0	3	0	3	0	0	1	0	0
	0	77	0	1	0	0	1	1	2	2	3	3	1	0	1	0	0	1	0	0
	0	53	1	0	0	0	0	0	2	1	2	2	1	3	0	0	0	0	0	0
	0	64	1	0	0	0	0	0	2	1	1	1	0	1	0	0	0	0	0	0
	0	54	1	1	0	0	0	0	2	1	2	0	0	3	0	0	0	0	0	0
	0	78	1	0	0	1	1	1	2	2	2	3	2	2	1	0	0	0	1	0
0	0	59	0	1	0	1	0	1	2	0	0	0	0	0	0	0	0	1	0	0
	0	79	1	1	0	0	0	1	2	2	3	3	0	0	0	0	0	1	0	1
	0	62	0	0	0	0	0	0	2	2	3	3	3	0	0	0	0	0	0	0
	0	66	0	1	0	0	1	1	2	2	3	3	1	0	1	0	0	0	0	0
	0	73	1	1	0	0	0	1	2	0	0	0	0	0	0	0	0	0	0	0
	0	57	0	0	0	0	0	0	2	1	1	0	1	0	0	0	0	0	0	0
1	1	76	1	1	0	1	0	1	2	1	1	0	0	1	0	0	0	1	0	0
	0	77	0	1	0	0	0	1	2	1	1	0	1	0	2	0	0	0	0	1
	0	81	0	1	0	0	0	1	2	1	0	0	0	0	0	0	0	0	0	0
	0	78	0	1	0	0	0	1	2	1	1	1	1	0	0	0	0	0	0	0
	0	55	0	0	0	0	0	0	2	1	2	2	0	0	3	0	0	0	0	0
1	1	56	1	1	1	0	0	0	2	1	3	3	3	3	0	0	0	0	0	0
	0	51	1	0	0	0	0	0	2	2	3	2	2	3	1	0	0	0	0	0
	0	76	0	0	0	0	0	1	2	2	1	1	1	0	1	0	0	0	0	0
	0	69	1	0	0	0	0	0	2	0	0	0	0	0	0	0	0	0	0	0
	0	59	0	1	0	1	0	0	2	2	1	0	0	0	3	0	0	0	0	0
0	0	71	0	1	0	1	0	0	2	2	3	3	0	1	3	0	0	0	0	0
	0	62	0	1	0	1	0	0	2	1	0	0	0	0	0	0	0	0	0	0
	0	78	1	1	0	0	0	1	2	0	0	0	0	0	0	0	0	0	0	0
	0	57	0	1	0	0	0	0	2	0	0	0	0	0	0	0	0	0	0	0
	0	75	0	1	0	1	0	1	2	1	1	2	0	0	0	0	0	1	1	0
	0	61	1	0	0	1	1	0	2	1	1	0	0	2	0	0	1	1	0	0
	0	66	1	0	0	0	0	1	2	2	2	2	2	2	1	0	0	0	0	0
	0	77	0	1	0	0	0	1	2	1	1	0	1	1	0	0	0	0	0	0
	0	68	1	1	0	0	0	0	2	1	2	0	3	1	0	0	0	0	0	0
0	0	82	0	1	0	0	0	1	2	1	1	1	0	0	1	0	0	0	0	0
	0	73	0	0	0	1	0	1	2	1	1	0	1	1	0	0	0	1	0	0
	0	71	1	0	0	0	0	1	2	2	1	0	0	0	3	0	1	0	0	0
	0	52	0	0	0	0	0	0	2	0	0	0	0	0	0	0	0	0	0	0
	0	68	0	1	0	0	0	0	2	1	0	0	0	0	0	0	0	0	0	0
	0	80	1	0	0	0	0	1	1	0	0	0	0	0	0	0	0	0	0	1
1	1	82	1	1	0	1	0	1	2	2	1	2	1	1	1	0	0	1	1	0
	0	80	0	1	0	0	0	1	2	2	2	0	3	0	0	0	0	0	0	0
0	0	67	0		1	1	0	0	2	0	0	0	0	0	0	0	0	1	0	0
	0	79	1	1	0	0	1	1	2	1	1	0	0	3	0	0	0	0	0	0
	0	79	0	1	0	0	0	0	2	1	0	0	0	0	0	0	0	0	0	0
	0	67	0	0	0	0	0	0	2	2	2	3	1	0	0	0	0	0	0	0
	0	76	1	1	0	0	0	1	2	2	1	0	0	1	3	0	0	0	0	0
	0	77	1	1	0	1	0	1	2	2	3	3	1	3	0	0	0	1	0	0
1	1	77	0	1	0	1	0	1	0	0	0	0	0	0	0	0	0	1	0	0
	0	77	0	0	0	0	0	1	0	0	0	0	0	0	0	0	0	0	0	0
	0	73	1	0	0	0	0	1	2	2	1	2	0	1	0	0	0	0	0	0
	0	73	0	1	0	0	0	1	2	2	1	2	2	0	0	0	0	0	0	0
	0	53	1	0	0	0	0	0	2	1	1	1	0	2	0	0	0	0	0	0
0	0	79	0	1	0	0	0	0	2	0	0	0	0	0	0	0	0	1	0	0
	0	65	1	0	1	0	0	0	2	1	1	0	0	2	1	0	0	0	0	0
	0	54	1	1	0	0	0	0	2	2	3	3	3	3	0	0	0	0	1	0
	0	78	0	1	0	1	0	1	2	1	1	0	2	0	0	0	0	0	0	0
	0	72	1	1	0	1	0	0	2	1	2	0	0	3	0	0	0	0	0	0
	0	68	0	0	0	0	0	0	2	1	1	1	1	1	1	1	0	0	0	0
	0	66	1	1	0	0	1	0	2	2	2	0	0	3	0	0	0	0	0	0
	0	69	1	1	0	0	0	1	2	2	3	0	0	3	3	0	0	0	0	1
	0	72	1	1	0	1	0	0	1	0	0	0	0	0	0	0	0	1	0	0
	0	60	0	0	0	0	0	0	2	1	1	0	3	0	0	0	0	0	0	0
0	0	65	1	1	0	0	0	0	2	2	3	3	0	0	0	1	0	1	0	0
	0	72	0	1	0	1	0	0	2	2	2	2	0	2	1	0	0	0	0	0
	0	81	1	1	0	0	0	1	2	2	3	3	3	0	1	0	0	0	0	1
	0	59	1	0	1	0	1	0	1	0	0	0	0	0	0	0	0	0	0	0
1	1	53	0	1	0	0	0	0	2	0	0	0	0	0	0	0	0	0	0	0
	0	67	0	0	0	0	1	0	2	1	0	0	0	0	0	0	0	1	0	0
	0	73	1	1	0	0	1	0	2	1	0	0	0	0	0	0	0	0	0	1
	0	65	0	0	0	0	0	0	2	2	2	3	1	0	0	0	0	0	0	0
	0	77	0	1	0	1	0	1	0	0	0	0	0	0	0	0	0	1	1	0
	0	55	0	1	0	1	1	0	2	1	0	0	0	0	0	0	0	0	0	0
	0	79	0	0	0	0	0	1	2	0	0	0	0	0	0	0	0	0	0	0
	0	69	1	0	0	0	1	0	2	2	3	3	3	2	0	0	0	0	0	0
	0	57	1	1	0	0	0	0	2	1	3	3	0	2	0	0	0	0	0	0
	0	75	0	0	0	0	0	1	2	1	0	0	0	0	0	0	0	0	0	0
	0	72	1	0	0	0	0	0	2	2	3	3	1	1	0	0	0	0	0	0
	0	75	0	0	0	0	0	1	2	2	3	3	1	0	0	0	0	0	0	0
	0	78	0	1	0	1	0	1	2	0	0	0	0	0	0	0	0	0	0	0
	0	67	1	1	0	0	1	0	2	1	0	0	0	0	0	0	0	0	1	0
	0	80	0	0	0	0	1	1	2	2	3	3	0	0	0	1	0	0	0	0
	0	72	1	1	0	1	0	1	2	0	0	0	0	0	0	0	0	1	1	0
	0	59	0	1	0	1	1	0	2	2	3	3	3	0	2	0	0	0	0	0
	0	82	1	1	0	1	1	1	2	0	0	0	0	0	0	0	0	1	0	0
	0	81	1	1	0	0	1	1	0	0	0	0	0	0	0	0	0	0	1	0
0	0	67	0	1	0	0	0	0	2	1	0	0	0	0	0	0	0	0	0	0
	0	78	1	0	0	0	0	0	2	1	1	2	0	1	0	0	0	0	0	0
	0	80	1	1	0	0	0	1	0	0	0	0	0	0	0	0	0	1	1	0
	0	55	0	0	0	0	0	0	2	1	1	0	3	0	0	0	0	0	0	0
	0	62	0	1	0	0	0	0	2	1	0	0	0	0	0	0	0	0	0	0
	0	72	0	1	0	0	0	1	2	1	2	3	0	0	0	0	0	0	0	1
	0	61	1		0	0	1	0	2	2	3	3	3	2	0	0	0	0	0	0
1	1	63	0	1	0	0	0	0	2	2	2	0	3	2	0	0	0	0	0	0
	0	60	1	0	0	0	0	0	2	1	2	0	0	3	0	0	0	0	0	0
	0	74	0	0	0	0	0	1	0	0	0	0	0	0	0	0	0	0	0	0
	0	60	0	0	0	0	0	1	2	2	2	0	3	0	0	0	0	0	0	0
	0	62	1	1	0	0	0	0	2	2	3	3	0	3	0	0	0	0	0	0
1	1	67	0	1	0	0	0	0	2	2	2	3	3	0	1	0	0	1	0	0
	0	58	0	1	0	0	0	0	2	2	3	0	3	0	0	0	0	0	0	0
	0	76	1	1	0	1	0	1	2	1	2	1	3	2	0	0	0	1	0	1
0	0	70	1	1	0	1	0	0	2	1	1	0	2	1	0	0	0	1	0	0
	0	53	1	1	0	0	1	0	2	2	2	0	0	3	1	0	0	0	0	0
	0	76	0	0	0	0	0	1	0	0	0	0	0	0	0	0	0	1	0	0
	0	74	1	1	0	0	0	0	2	0	0	0	0	0	0	0	0	0	0	0
0	0	81	1	0	0	0	0	1	2	2	2	3	2	0	1	1	0	1	0	0
0	0	73	0	0	0	0	0	1	2	1	2	2	1	1	0	1	0	1	0	0
	0	65	0	1	0	0	0	1	2	1	0	0	0	0	0	0	0	0	0	0
	0	67	1	0	0	0	1	0	2	2	3	3	3	3	0	0	0	0	0	0
	0	68	1	1	0	0	1	0	2	1	2	3	1	2	1	0	0	1	0	0
	0	77	1	1	0	0	0	1	2	2	2	2	0	2	0	0	0	0	0	0
	0	72	1		0	0	0	0	2	2	2	1	1	3	0	0	0	0	0	0
	0	74	0	1	0	1	0	1	2	2	2	1	3	0	0	0	0	1	0	1
	0	63	1	0	0	0	1	0	2	2	2	2	1	1	3	0	0	0	0	0
	0	75	0	0	0	0	0	1	2	2	1	1	2	0	1	1	0	0	0	0
	0	69	0	0	0	0	0	0	2	0	0	0	0	0	0	0	0	0	0	0
	0	69	1	1	0	0	0	0	2	2	1	0	0	2	1	0	0	0	0	0
	0	74	0	1	0	1	1	1	2	0	0	0	0	0	0	0	0	0	0	0
	0	80	0	0	0	0	0	1	2	2	2	3	1	0	3	0	0	0	0	0
	0	77	1	0	0	0	0	0	2	1	1	1	2	0	0	0	0	0	0	0
	0	72	1	0	0	0	0	1	2	2	2	2	0	1	1	0	0	1	0	0
	0	75	0	0	0	1	1	1	2	0	0	0	0	0	0	0	0	0	0	0
0	0	77	1	1	0	0	0	1	2	2	2	1	0	2	3	0	0	0	0	0
0	0	80	1	1	0	0	0	1	2	2	3	0	0	3	0	0	0	1	1	0
	0	81	1	0	0	0	0	1	1	0	0	0	0	0	0	0	0	0	0	0
	0	72	1	1	0	0	0	0	2	2	1	0	0	3	0	0	0	0	0	0
0	0	83	1	0	0	0	0	1	2	2	1	2	0	0	0	0	1	1	0	0
	0	56	0	0	0	0	0	0	2	1	1	0	1	1	1	0	0	0	0	0
	0	64	1	1	0	0	0	0	2	2	2	0	3	0	0	0	0	0	0	1
1	1	64	0	1	0	1	1	0	0	0	0	0	0	0	0	0	0	0	0	0
	0	69	0	0		0	0	0	2	1	1	1	1	1	0	0	0	0	0	0
	0	75	1	1	0	0	0	0	2	0	0	0	0	0	0	0	0	0	0	0
	0	71	1	1	0	0	0	1	2	1	2	3	2	1	0	0	0	0	0	0
	0	62	1	0	0	0	0	1	2	2	1	3	0	0	0	0	0	0	0	0
	0	66	0	1	0	0	0	0	2	0	0	0	0	0	0	0	0	0	0	0
	0	61	1	1	0	0	0	0	2	2	3	3	0	0	0	0	0	0	0	0
	0	55	0	1	0	1	0	1	2	1	2	3	0	1	1	0	0	0	0	0
	0	57	1	1	0	0	1	0	2	0	0	0	0	0	0	0	0	0	0	0
	0	58	0	1	0	1	1	0	2	1	0	0	0	0	0	0	0	0	0	0
	0	74	0		0	0	0	0	2	1	1	0	3	0	0	0	0	0	0	0
0	0	71	1	0	0	0	0	0	2	1	2	0	2	2	0	0	0	0	0	0
	0	59	1	1	0	0	1	0	2	2	3	3	1	3	1	0	0	1	0	0
	0	53	1	1	0	0	0	0	2	1	0	0	0	0	0	0	0	0	0	0
	0	78	0	1	0	0	0	1	2	2	1	0	0	2	0	0	0	0	0	0
	0	76	0	0	0	0	0	0	2	1	1	1	0	0	0	0	0	0	0	0
	0	75	1	1	0	0	0	0	2	1	2	0	0	3	0	0	0	0	0	0
	0	68	1	0	0	1	0	0	2	2	3	3	0	2	1	0	0	0	0	0
	0	59	1	1	0	0	0	0	2	1	2	1	1	3	0	0	0	0	0	0
	0	77	1	1	0	0	0	1	2	2	2	1	0	3	1	0	0	1	0	1
	0	64	1	0	0	0	0	0	2	2	2	2	2	1	1	1	0	0	0	0
	0	58	0	1	0	1	0	1	1	0	0	0	0	0	0	0	0	1	1	1
	0	65	1	1	1	1	0	0	1	0	0	0	0	0	0	0	0	1	0	0
	0	65	0	1	0	0	0	0	2	1	1	2	0	0	0	0	0	0	0	0
	0	59	0	1	0	1	0	0	2	0	0	0	0	0	0	0	0	0	0	0
	0	81	1	1	0	0	0	1	2	1	3	3	2	0	3	0	0	1	0	1
	0	58	1	1	0	1	0	1	2	1	1	0	0	3	0	0	0	0	0	0
	0	69	1	0	0	0	0	1	2	2	3	2	3	0	0	1	1	1	0	0
	0	71	1	1	0	0	1	0	1	0	0	0	0	0	0	0	0	0	0	0
	0	56	0	1	0	0	0	0	2	1	0	0	0	0	0	0	0	0	0	0
	0	72	0	1	0	0	0	1	1	0	0	0	0	0	0	0	0	0	0	1
	0	74	0	0	0	1	1	0	2	1	1	0	1	0	0	1	0	1	0	0
	0	72	0	1	0	0	0	0	2	2	2	2	1	0	0	2	0	0	0	0
	0	53	1	1	0	0	0	0	2	1	1	1	0	2	1	0	0	0	0	0
	0	52	0	0	0	0	0	0	2	2	1	0	2	0	0	0	0	0	0	0
	0	72	0	1	0	1	0	1	0	0	0	0	0	0	0	0	0	0	0	0
	0	56	1	1	0	0	0	0	2	2	2	3	2	2	1	0	0	0	0	0
	0	70	0	1	0	0	1	1	2	0	0	0	0	0	0	0	0	0	0	0
	0	75	1	1	0	0	1	1	2	2	3	3	0	1	0	0	0	0	0	0
0	0	52	1	1	0	1	0	1	2	1	1	1	1	0	0	0	0	0	0	0
0	0	63	0	1	0	0	0	1	2	2	2	3	3	0	1	0	0	0	0	0
	0	51	0	1	0	0	0	0	2	1	0	0	0	0	0	0	0	0	0	0
	0	54	0	1	0	1	0	0	2	1	1	2	0	0	0	0	0	0	0	0
	0	83	0	0	0	0	0	1	2	0	0	0	0	0	0	0	0	0	0	0
	0	64	0	1	0	0	0	0	2	2	1	2	0	1	0	0	0	0	0	0
	0	75	0	1	0	0	0	0	2	1	0	0	0	0	0	0	0	0	0	0
	0	71	0	1	0	0	0	1	2	2	3	3	1	1	0	3	0	1	0	0
	0	77	1	1	0	0	0	0	2	2	3	1	0	3	0	0	0	0	0	0
	0	73	1	1	0	1	1	1	2	2	3	0	0	3	0	0	0	1	0	0
0	0	75	0	1	0	0	0	1	2	2	1	0	0	2	1	0	0	1	0	0
	0	67	0	1	0	1	0	0	2	0	0	0	0	0	0	0	0	0	0	0
	0	78	1	0	0	0	0	0	2	2	2	3	1	0	0	0	0	1	0	0
	0	70	1	1	0	0	0	0	2	2	3	0	0	3	0	0	0	0	0	0
	0	64	0	1	0	1	0	1	2	0	0	0	0	0	0	0	0	0	0	0
	0	64	1	0	0	1	0	0	2	2	3	0	3	0	0	0	0	0	0	0
	0	68	0	1	0	0	0	0	1	0	0	0	0	0	0	0	0	0	0	0
1	1	65	1	1	0	1	0	0	2	1	2	0	1	3	1	0	0	0	0	0
	0	77	1	1	0	1	0	0	2	2	3	0	0	3	3	0	0	0	0	0
	0	84	0		0	0	0	1	2	0	0	0	0	0	0	0	0	1	0	0
	0	62	1	1	0	0	0	0	2	1	2	1	0	3	0	0	0	0	0	0
	0	77	0				0			0	0	0	0	0	0	0	0	0	0	0
	0	57	0	0	0	0	0	0	2	2	1	0	0	2	0	0	0	0	0	0
	0	72	1	1	0	1	0	0	2	1	1	0	0	3	0	0	0	0	0	1
	0	62	1	1	0	0	0	0	2	1	2	0	0	3	0	0	0	0	0	0
	0	81	1	1	0	1	0	1	1	0	0	0	0	0	0	0	0	0	0	0
	0	74	1	0	0	0	0	1	2	2	3	3	2	1	1	1	0	0	1	0
0	0	77	1	0	0	0	0	0	2	2	3	2	3	0	0	0	0	1	0	0
	0	78	0	0	0	0	1	0	2	1	1	1	0	1	0	0	0	0	0	0
	0	57	1	0	0	0	0	0	2	2	3	3	0	3	1	0	0	0	0	0
	0	79	0	0	1	0	1	1	2	0	0	0	0	0	0	0	0	0	0	0
	0	75	0	1	0	0	0	1	2	1	2	0	3	0	0	1	0	0	0	0
1	1	58	1	1	0	0	0	0	2	2	2	2	0	1	3	0	0	0	0	0
0	0	71	0	0	0	1	0	0	2	2	1	3	0	0	0	0	0	0	0	0
	0	73	0	1	0	1	0	1	2	2	2	0	3	1	2	0	0	0	0	0
	0	79	0	1	0	0	0	1	2	1	0	0	0	0	0	0	0	0	0	0
	0	53	1	1	0	0	0	0	2	1	0	0	0	0	0	0	0	0	0	0
	0	74	0	0	0	0	0	1	2	0	0	0	0	0	0	0	0	0	0	0
	0	72	0	0	0	1	0	1	2	1	1	1	1	1	0	0	0	1	0	0
	0	69	0	1	0	0	1	1	2	2	3	3	0	0	3	0	0	0	0	1
	0	71	0	1	0	1	0	1	2	0	0	0	0	0	0	0	0	0	0	1
	0	64	0	1	0	0	1	0	2	1	1	0	0	2	2	0	0	0	0	0
0	0	71	0	1	0	0	0	1	2	1	1	1	0	0	0	1	0	0	0	0
	0	81	0	1	0	0	0	1	0	0	0	0	0	0	0	0	0	0	0	0
1	1	81	1	1	0	1	0	1	2	2	2	1	1	3	0	0	1	1	1	0
	0	66	0	0	0	0	0	0	2	1	0	0	0	0	0	0	0	0	0	0
	0	77	1	1	0	0	0	1	2	2	3	3	1	1	0	1	0	0	0	1
0	0	52	1	1	0	1	0	0	2	2	2	1	2	2	0	0	0	1	0	0
	0	79	0	1	0	1	0	1	2	0	0	0	0	0	0	0	0	0	0	1
	0	78	0				1				0	0	0	0	0	0	0	1	0	0
	0	69	0	1	0	0	0	0	2	1	1	1	1	1	0	1	0	0	0	0
	0	67	1	1	1	0	0	1	2	1	2	2	1	1	0	0	0	0	0	0
	0	64	1	0	0	0	0	0	2	2	3	3	1	3	0	0	0	0	0	0
	0	54	0	0	0	0	0	0	2	1	0	0	0	0	0	0	0	0	0	0
	0	77	1	1	0	1	0	1	1	0	0	0	0	0	0	0	0	1	0	0
	0	75	1	1	0	0	0	0	2	2	2	3	0	2	1	0	0	1	1	0
	0	74	1	1	0	0	1	0	2	1	1	0	0	2	0	0	0	0	0	0
0	0	75	1	0	0	0	0	1	2	2	2	3	0	2	0	0	0	1	0	0
	0	77	0	1	0	0	0	1	2	1	1	0	1	0	0	0	0	1	0	0
1	1	67	1	1	0	0	0	0	1	0	0	0	0	0	0	0	0	0	0	0
	0	59	0	1	0	0	0	0	2	2	2	0	3	0	0	0	0	0	0	0
	0	81	0	1	0	0	0	1	2	1	0	0	0	0	0	0	0	1	0	0
0	0	72	1	1	0	1	1	0	2	2	2	0	0	3	0	0	0	1	0	0
	0	77	1	1	0	1	1	0	2	1	1	0	0	3	0	0	0	1	0	0
	0	56	1	1	0	1	0	0	2	2	3	2	2	1	3	0	0	0	0	0
	0	75	0	0	0	0	0	0	2	2	2	0	3	0	0	0	0	1	0	0
	0	70	0	0	0	0	0	0	2	2	3	3	3	0	0	0	0	0	0	0
	0	66	1	1	0	1	0	0	2	1	0	0	0	0	0	0	0	1	1	0
	0	81	0	1	0	0	0	1	2	1	0	0	0	0	0	0	0	0	0	0
	0	73	1	1	0	0	0	0	2	0	0	0	0	0	0	0	0	1	1	0
	0	74	0	1	0	0	0	1	2	2	2	3	0	0	0	1	0	0	0	0
	0	56	0	0	0	0	1	0	2	1	2	0	0	0	3	0	0	0	0	0
	0	78	0	1	1	0	0	1	1	0	0	0	0	0	0	0	0	0	0	0
	0	67	0	0	0	0	0	0	2	1	1	1	1	1	0	0	0	0	0	0
	0	55	0	1	0	0	0	0	2	1	1	0	2	0	0	0	0	0	0	0
	0	69	1	1	0	0	0	0	2	1	1	0	0	2	0	0	0	0	0	0
	0	71	1		0	1	0	1	2	1	0	0	0	0	0	0	0	0	0	0
	0	70	1	1	0	0	0	0	2	2	2	2	0	1	2	1	0	0	0	0
0	0	74	0	0	1	0	0	0	2	0	0	0	0	0	0	0	0	0	0	0
	0	76	0	1	0	0	0	1	2	0	0	0	0	0	0	0	0	0	1	0
	0	68	1	1	0	1	1	0	2	2	3	3	0	3	0	0	0	0	0	0
0	0	63	0	1	1	0	0	0	0	0	0	0	0	0	0	0	0	0	0	0
	0	74	1	1	0	0	0	1	2	1	1	0	0	1	0	0	0	0	0	0
	0	72	0	0	0	0	0	0	2	2	2	0	1	1	0	2	0	0	0	0
	0	75	1	1	0	0	0	0	2	2	2	3	0	1	1	0	0	0	0	0
	0	77	1	1	0	0	0	1	2	2	1	1	2	0	0	0	0	0	0	1
	0	82	1	1	0	0	0	1	2	2	2	3	0	2	1	0	0	1	1	0
	0	67	0	1	0	1	1	0	2	2	3	3	0	0	1	3	0	0	0	0
	0	74	1	1	0	0	0	1	2	1	1	0	2	0	0	0	0	1	0	1
	0	55	0	0	0	0	0	0	2	2	1	3	0	0	0	0	0	0	0	0
	0	65	0	1	0	0	1	0	2	1	1	1	1	1	0	0	0	0	0	0
0	0	78	1	1	0	0	0	0	2	2	2	3	0	1	0	0	0	0	0	0
	0	55	1	0	0	0	0	0	2	2	2	3	1	0	0	0	0	0	0	0
	0	77	1	0	0	0	0	1	2	2	1	2	0	1	0	0	0	0	0	0
	0	69	1	1	0	0	0	0	2	1	1	1	1	1	0	1	0	0	0	1
	0	56	0	0	1	1	0	1	2	2	1	2	0	0	3	0	0	0	0	0
	0	58	1	0	0	0	0	0	2	1	0	0	0	0	0	0	0	0	0	0
	0	60	1	1	0	0	0	0	2	1	2	1	2	1	0	0	0	0	0	0
	0	77	1	1	0	0	1	0	2	1	1	1	0	0	0	0	0	1	0	1
	0	58	1	0	0	1	0	0	2	2	2	3	1	1	2	1	0	0	0	0
1	1	71	0	0	0	0	0	0	2	2	1	2	2	0	0	0	0	0	0	0
	0	56	0	1	0	0	1	0	2	1	1	1	0	0	0	0	0	1	0	0
	0	65	0	0	0	1	1	0	2	1	1	2	1	0	0	0	0	0	0	0
	0	73	0	0	0	0	1	0	2	2	3	3	3	0	0	0	0	0	0	0
	0	53	0	1	0	1	0	1	2	1	0	0	0	0	0	0	0	0	0	0
	0	63	0	1	0	0	0	0	2	1	1	0	2	0	0	0	0	0	0	0
	0	74	0	1	0	0	0	1	2	1	0	0	0	0	0	0	0	0	0	0
	0	54	1	0	0	0	0	1	1	0	0	0	0	0	0	0	0	0	0	0
	0	73	0	1	0	1	1	1	2	1	1	0	2	0	0	0	0	0	0	0
	0	82	1	1	0	1	0	1	2	2	3	0	0	3	3	0	0	1	1	1
	0	70	1	1	0	1	0	1	2	2	1	1	2	1	1	0	0	0	0	0
	0	75	1	1	0	1	0	0	2	2	2	1	2	3	1	0	0	0	0	1
0	0	83	1		0	0	0	1	2	2	2	0	3	0	3	0	0	1	0	0
	0	73	1	0	0	0	0	1	2	0	0	0	0	0	0	0	0	0	0	0
	0	68	0	1	0	1	1	1	2	2	2	0	0	0	3	0	0	0	0	0
1	1	56	0	1	0	0	1	1	2	1	0	0	0	0	0	0	0	0	0	0
	0	55	0	0	0	0	0	0	2	1	1	1	1	1	1	0	0	0	0	0
0	0	66	1	1	0	0	0	0	2	0	0	0	0	0	0	0	0	1	1	0
	0	68	0	1	0	0	0	0	2	1	0	0	0	0	0	0	0	1	0	0
	0	61	1	1	0	0	0	0	2	1	0	0	0	0	0	0	0	0	0	0
0	0	80	0	0	0	0	0	1	0	0	0	0	0	0	0	0	0	0	0	0
	0	73	1	0	0	1	1	1	0	0	0	0	0	0	0	0	0	0	0	0
	0	79	0	1	0	0	1	0	2	2	2	3	2	0	0	0	0	1	0	0
	0	74	0	0	0	0	0	0	2	1	1	0	3	0	2	0	0	0	0	0
	0	70	1	1	0	0	0		2	1	1	2	2	0	0	0	0	0	0	0
1	1	70	0		0	1	0	0	2	0	0	0	0	0	0	0	0	0	0	0
0	0	71	0	0	0	0	1	1	2	2	3	2	3	2	2	0	0	1	0	0
0	0	72	0	1	0	0	0	1	2	0	0	0	0	0	0	0	0	0	0	0
1	1	77	1	1	0	0	1	1	2	1	1	1	1	1	1	0	0	1	0	0
	0	74	0	1	0	0	1	1	2	2	1	2	1	0	1	0	0	0	0	0
1	1	52	1	1	0	0	1	0	2	2	3	0	1	3	2	0	0	0	0	0
	0	77	0	1	0	0	0	1	2	1	1	0	0	2	0	0	0	1	0	0
	0	76	0	0	0	0	1	1	2	2	2	0	1	2	3	0	0	0	0	0
	0	66	1	1	0	0	1	0	2	1	0	0	0	0	0	0	0	1	0	0
	0	64	0	1	0	0	1	0	2	0	0	0	0	0	0	0	0	0	0	0
	0	69	0	0	0	0	0	0	2	2	1	0	0	0	3	0	0	0	0	0
	0	73	1	1	0	0	1	0	2	2	1	0	0	1	1	0	0	0	0	0
	0	73	0	0	0	0	0	1	2	2	1	1	1	0	3	1	0	0	0	0
	0	66	1	1	0	0	0	0	2	2	2	0	0	3	0	0	0	0	0	0
	0	77	0	1	0	1	0	1	1	0	0	0	0	0	0	0	0	1	1	0
	0	68	0	1	0	0	0	0	2	1	0	0	0	0	0	0	0	0	0	0
	0	63	1	1	0	1	0	1	1	0	0	0	0	0	0	0	0	0	0	0
	0	72	1	1	0	1	1	1	1	0	0	0	0	0	0	0	0	0	0	0
0	0	75	0	1	0	0	1	1	2	2	2	1	3	0	1	0	1	1	1	0
	0	79	1	1	0	1	0	1	2	2	3	3	0	3	1	0	0	1	0	0
	0	72	1	1	0	0	0	0	2	1	3	3	2	1	0	0	0	0	0	0
	0	66	1	1	0	1	0	0	2	1	1	1	0	1	0	0	0	0	0	0
0	0	67	0	1	0	1	0	1	2	0	0	0	0	0	0	0	0	1	1	0
	0	68	1	0	0	0	0	0	2	1	3	3	3	2	0	0	0	0	0	0
	0	66	0	0	0	0	0	0	2	2	2	1	3	0	0	0	0	0	0	0
	0	67	0	0	0	0	0	1	2	2	2	3	0	0	3	0	0	0	1	0
0	0	79	0	0	0	0	0	1	2	1	1	1	1	0	0	0	0	1	0	0
	0	55	0	0	0	0	0	0	2	1	1	0	0	0	3	0	0	0	0	0
	0	68	0	0	0	0	0	0	2	2	1	1	1	0	0	0	0	0	0	0
	0	58	0	1	0	0	0	0	2	2	2	0	3	1	0	0	0	0	0	0
	0	63	1	0	0	0	0	0	2	2	2	3	0	1	0	0	0	0	0	0
1	1	60	1	1	0	1	0	0	2	2	3	0	0	3	3	0	0	1	0	0
	0	73	0	1	0	0	0	1	0	0	0	0	0	0	0	0	0	0	0	0
	0	76	0	0	0	0	1	1	1	0	0	0	0	0	0	0	0	1	0	0
	0	68	1	0	0	0	0	1	2	2	3	1	3	3	0	0	0	0	0	0
	0	71	0		0	0	0	0	1	0	0	0	0	0	0	0	0	0	0	0
	0	74	1	1	0	1	1	0	2	2	3	0	0	3	2	0	0	1	0	0
0	0	76	1	1	0	0	0	1	2	1	1	0	2	0	1	0	0	1	1	0
	0	66	0	0	0	0	0	0	2	2	1	2	1	1	1	0	0	0	0	0
	0	69	0	1	0	1	1	0	1	0	0	0	0	0	0	0	0	1	0	0
	0	61	0	1	0	1	0	1	1	0	0	0	0	0	0	0	0	0	0	0
	0	73	1	0	0	0	0	1	2	2	2	2	0	3	1	0	0	0	0	0
	0	76	1	0	0	0	0	1	2	2	1	1	1	1	0	0	0	0	0	0
	0	66	1	1	0	1	0	0	2	2	3	0	0	3	0	0	0	0	0	0
	0	62	0	1	0	0	0	0	2	1	0	0	0	0	0	0	0	0	0	0
1	1	59	0	1	1	1	0	0	2	1	2	0	1	1	3	0	0	0	0	0
	0	79	0	1	0	0	0	1	2	2	2	3	0	0	0	0	0	0	0	0
	0	78	1	1	0	0	0	1	2	0	0	0	0	0	0	0	0	0	0	0
	0	58	0	0	0	0	0	0	2	1	1	0	2	1	1	0	0	0	0	0
	0	68	0	1	0	0	0	0	2	1	1	1	1	1	0	0	0	0	0	0
	0	74	1	0	0	1	0	1	2	1	0	0	0	0	0	0	0	0	0	0
	0	74	1	1	0	0	0	0	2	1	1	1	1	1	0	1	0	0	0	0
0	0	72	1	0	0	1	1	1	2	2	3	2	3	1	0	0	0	1	1	0
	0	53	1	1	0	0	0	0	2	1	2	0	1	3	0	0	0	0	0	0
	0	65	1	0	0	0	0	0	1	0	0	0	0	0	0	0	0	0	0	0
	0	79	1	1	0	1	1	1	2	2	3	0	0	3	0	0	0	0	1	1
	0	61	0	1	0	0	0	1			0	0	0	0	0	0	0	0	0	0
	0	64	0	0	0	1	0	1	2	1	1	0	2	1	0	0	0	1	0	0
	0	77	1	1	0	1	0	1	2	1	0	0	0	0	0	0	1	0	0	0
0	0	66	1	0	0	1	0	1	2	1	1	2	0	1	0	0	0	1	1	0
	0	57	1	0	0	0	0	0	1	0	0	0	0	0	0	0	0	0	0	0
	0	81	1	0	0	0	1	1	2	1	0	0	0	0	0	0	0	0	0	0
	0	68	0	1	0	0	0	0	0	0	0	0	0	0	0	0	0	0	0	0
	0	73	0	1	0	0		1	2	2	1	0	1	0	2	0	0	0	0	0
	0	62	1	0	0	0	0	0	2	2	3	3	1	3	0	0	0	0	0	0
	0	58	0	1	0	1	0	0	2	1	1	2	0	0	2	0	0	0	0	0
	0	66	1	1	0	1	0	0	2	1	2	0	0	3	0	0	0	0	0	0
	0	54	0	0	0	0	0	1	2	2	1	1	2	1	0	0	0	0	0	0
	0	70	1			1	0			0	1	2	1	0	0	0	0	0	0	0
	0	76	0	1	0	0	0	0	2	2	3	3	1	0	0	1	0	1	0	0
	0	76	0	1	0	0	0	0	2	2	2	3	1	2	0	0	0	0	0	0
	0	54	1	0	0	0	0	0	2	2	2	1	1	2	0	0	0	0	0	0
	0	77	0	1	0	0	0	1	2	1	0	0	0	0	0	0	0	0	1	0
	0	70	1	1	0	1	0	0	2	1	1	0	0	1	0	0	0	1	0	1
	0	73	0	0	0	0	0	1	2	1	0	0	0	0	0	0	0	0	0	0
	0	68	0	0	0	0	0	1	2	1	0	0	0	0	0	0	0	0	0	0
	0	67	0	1	0	0	0	1	1	0	0	0	0	0	0	0	0	0	0	0
	0	65	1	1	0	1	0	1	1	0	0	0	0	0	0	0	0	1	0	0
	0	54	0	1	0	0	1	0	2	0	0	0	0	0	0	0	0	0	0	0
	0	79	0	0	0	0	0	1	2	2	2	3	2	0	0	0	0	0	0	0
	0	59	0	0	0	0	0	0	2	0	0	0	0	0	0	0	0	0	0	0
	0	70	0	1	0	0	0	0	2	0	0	0	0	0	0	0	0	0	0	0
0	0	73	0	1	0	0	0	1	2	0	0	0	0	0	0	0	0	0	0	0
	0	64	0	1	0	0	1	0	2	1	1	1	1	0	1	0	0	0	0	0
	0	53	1	1	0	0	1	0	2	1	1	2	0	0	0	0	0	0	0	0
	0	75	1	1	0	0	0	0	2	2	3	3	3	2	3	1	0	0	0	0
	0	79	0	1	0	0	1	1	2	1	0	0	0	0	0	0	0	0	0	0
	0	77	1	0	0	1	0	1	2	2	3	0	0	3	0	0	0	0	0	0
	0	63	0	1	0	0	1	0	2	1	1	1	1	0	0	0	0	1	0	0
	0	66	0	0	0	1	0	0	2	2	3	3	3	0	0	0	0	0	0	0
	0	68	0	0	0	0	0	0	2	2	2	3	3	0	0	0	0	0	0	0
	0	70	0	0	0	0	0	0	2	1	0	0	0	0	0	0	0	0	0	0
	0	80	0	1	0	1	0	1	2	1	1	0	3	0	0	0	0	1	0	0
	0	68	1	0	1	0	0	0	2	1	0	0	0	0	0	0	0	0	0	0
	0	67	0	1	0	1	1	0	2	0	0	0	0	0	0	0	0	1	0	0
	0	58	0	1	0	1	1	1	2	1	0	0	0	0	0	0	0	0	0	0
	0	74	1	1	0	0	1	1	2	2	1	1	1	2	1	0	0	1	0	0
	0	82	0		0	0	1	0	2	2	3	3	1	0	0	0	0	1	0	0
0	0	73	0	0	0	1	0	1	2	2	1	2	0	0	0	0	0	1	0	0
	0	76	1	1	0	0	0	1	2	1	0	0	0	0	0	0	0	1	1	1
	0	76	1	0	0	0	1	1	2	2	1	0	1	1	1	0	0	0	0	0
	0	55	0	0	0	0	0	0	2	1	0	0	0	0	0	0	0	0	0	0
	0	66	0	1	0	0	0	0	2	1	0	0	0	0	0	0	0	0	0	0
0	0	62	0		0	0	0	0	2	1	1	2	1	0	0	0	0	1	0	0
	0	58	1	1	0	1	0	0	2	1	1	0	0	2	0	0	0	0	0	0
	0	60	0	1	0	0	0	0	2	2	2	0	3	0	0	0	0	0	0	0
	0	59	1	0	0	0	0	0	2	2	1	0	0	3	0	0	0	0	0	0
	0	75	0	1	0	1	0	1	2	2	3	3	2	0	3	0	1	1	0	0
	0	58	1		0	0	0	1	2	2	3	3	3	1	0	0	0	0	0	0
1	1	71	1	1	0	0	1	0	2	2	2	0	3	0	0	0	0	0	0	0
	0	66	1	0	0	1	0	1	2	2	3	0	0	3	1	0	0	0	0	0
	0	72	0	0	0	0	0	1	2	1	1	1	1	0	0	0	0	0	0	0
	0	70	1	1	0	1	1	0	2	2	3	0	0	3	0	0	0	0	0	0
	0	72	1	1	0	0	0	0	2	2	3	0	0	3	0	0	0	0	0	0
	0	55	1	1	0	1	0	0	2	0	0	0	0	0	0	0	0	0	0	0
	0	77	0	1	0	0	1	0	2	0	0	0	0	0	0	0	0	0	0	0
	0	73	1	1	0	1	0	1	2	2	3	2	0	2	3	0	0	0	0	0
	0	77	0	1	0	0	0	1	2	0	0	0	0	0	0	0	0	0	0	0
	0	63	1	0	0	0	0	0	2	2	3	0	3	3	1	0	0	0	0	0
	0	79	0	1	0	0	0	1	2	1	1	0	0	0	2	0	0	1	0	0
	0	79	0	1	0	0	1	1	2	1	1	0	0	1	2	0	0	0	0	0
	0	71	0	0	0	0	0	1	2	2	3	3	3	1	0	0	0	0	0	0
	0	65	0	0	0	0	1	0	2	1	1	3	0	0	0	0	0	0	0	0
	0	60	1	0	0	0	0	0	2	2	1	2	0	1	1	0	0	0	0	0
	0	65	1	1	0	0	0	0	2	2	2	3	0	2	0	0	0	1	0	0
	0	55	0	1	1	0	1	1	0	0	0	0	0	0	0	0	0	0	0	0
	0	74	0	1	0	0	0	1	2	1	0	0	0	0	0	0	0	0	0	0
0	0	75	0	1	0	0	0	1	2	1	1	1	2	0	0	1	0	0	0	0
	0	63	0	1	0	0	0	0	2	1	2	3	0	1	0	0	0	1	0	0
	0	65	0	0	0	0	0	0	2	1	1	0	1	0	0	0	0	0	0	0
0	0	58	0	1	0	0	0	0	2	2	3	3	3	0	0	0	0	0	0	0
	0	76	1	1	0	0	0	1	2	1	1	0	0	2	0	0	0	0	0	0
	0	68	0	1	0	0	0	0	2	1	0	0	0	0	0	0	0	0	0	0
	0	59	0	0	0	0	0	0	2	1	1	3	0	0	0	0	0	0	0	0
	0	63	0	1	0	0	0	0	2	1	2	0	3	0	3	0	0	1	0	0
	0	66	1	1	0	1	0	0	2	1	1	2	0	1	0	0	0	0	1	0
	0	77	1	1	0	0	0	0	2	1	0	0	0	0	0	0	0	1	0	0
	0	76	1	1	0	0	0	0	2	2	2	3	1	0	0	0	0	0	0	0
	0	73	1	1	0	1	0	0	2	2	3	0	0	3	0	0	0	0	0	0
	0	80	1	0	0	0	0	1	2	1	1	0	0	1	1	0	0	0	0	0
	0	53	1	0	0	0	0	0	2	2	2	2	1	1	1	0	0	0	0	0
	0	62	1	1	0	0	0	0	2	0	0	0	0	0	0	0	0	0	0	0
	0	76	0	1	0	0	0	1	2	1	0	0	0	0	0	0	0	0	0	0
	0	76	0	1	0	1	1	1	2	1	0	0	0	0	0	0	0	1	1	0
	0	73	1	0	0	1	0	0	0	0	0	0	0	0	0	0	0	1	0	0
	0	61	0	1	0	1	1	1	2	1	0	0	0	0	0	0	0	1	0	0
	0	73	0	1	0	0	0	1	2	2	3	3	3	0	0	0	0	0	0	0
	0	74	0	1	0	0	0	1	2	2	2	0	3	1	1	0	0	0	0	0
	0	65	1	0	0	1	0	0	2	1	2	1	0	3	1	0	0	0	0	0
	0	72	0	0	0	0	0	0	2	2	1	2	2	0	0	0	0	0	0	0
	0	52	1	1	0	1	1	0	2	2	2	0	3	1	0	0	0	0	0	0
	0	59	0	0	0	1	1	0	2	1	1	1	0	1	0	0	0	1	1	0
	0	69	1	0	0	0	0	0	2	1	1	1	1	1	0	0	0	0	0	0
0	0	58	0	1	0	0	0	0	2	2	2	0	3	0	0	0	0	0	0	0
	0	64	0	1	0	0	0	0	2	1	1	0	2	0	0	0	0	0	0	0
	0	64	0	1	0	0	0	0	2	0	0	0	0	0	0	0	0	0	0	0
	0	68	0	1	0	0	0	0	2	1	2	0	0	0	3	0	0	0	0	0
	0	56	0	1	0	0	0	0	2	2	2	3	0	0	0	0	0	0	1	0
0	0	75	0	1	0	0	0	0	2	1	1	1	1	0	0	0	0	0	0	0
	0	76	0	1	0	1	0	1	2	1	1	0	3	0	0	0	0	0	0	0
	0	58	1	1	0	1	0	0	2	2	3	1	3	2	0	0	0	0	0	0
	0	78	1	1	0	1	0	0	2	2	3	0	0	3	0	0	1	1	0	0
	0	76	0	1	0	0	1	1	2	0	0	0	0	0	0	0	0	1	0	0
	0	82	0	1	0	0	1	1	2	1	0	0	0	0	0	0	0	0	0	0
	0	58	0	1	0	0	0	0	2	2	2	2	1	1	3	0	0	0	0	0
	0	78	0	1	0	0	1	1	0	0	0	0	0	0	0	0	0	1	1	0
	0	74	0	1	0	0	0	1	2	1	1	0	1	0	0	0	0	0	0	0
	0	76	0	1	0	0	1	1	0	0	0	0	0	0	0	0	0	1	0	0
	0	80	1	0	0	1	0	1	2	1	1	0	2	1	2	0	0	0	0	0
	0	72	0	1	0	0	0	1	2	2	3	3	1	0	0	0	0	1	0	0
	0	77	0	1	0	0	0	1	2	1	0	0	0	0	0	0	0	1	0	0
	0	53	1	1	0	0	1	0	2	1	1	1	1	1	0	0	0	0	0	0
	0	72	0	1	0	0	1	1	2	1	1	0	1	1	0	0	0	0	0	0
	0	69	0	1	0	0	1	0	1	0	0	0	0	0	0	0	0	0	0	0
	0	71	0	0	0	0	0	1	2	2	3	3	0	0	0	0	0	0	0	0
	0	56	0	1	0	1	1	0	2	1	0	0	0	0	0	0	0	0	0	0
	0	76	1	1	0	1	0	0	2	1	0	0	0	0	0	0	0	1	0	0
	0	82	0	1	0	0	0	1	2	1	1	0	0	0	2	0	0	0	0	0
	0	66	1	1	0	1	0	0	2	1	1	3	0	0	0	0	0	0	0	0
	0	56	1	0	0	0	0	1	2	2	3	3	1	3	0	0	0	0	0	0
	0	74	1	1	0	1	0	1	2	2	3	0	0	3	2	0	0	1	1	0
	0	78	0	1	0	0	0	1	2	0	0	0	0	0	0	0	0	1	0	0
	0	63	1	0	1	0	0	0	2	1	1	1	1	1	0	0	0	0	0	0
	0	73	0	0	0	0	1	1	2	2	1	1	2	0	1	1	0	1	1	0
	0	67	0	1	0	0	0	0	2	2	0	0	0	0	0	0	0	0	0	0
	0	74	0	1	0	0	0	0	2	1	1	0	0	0	1	0	0	0	0	0
	0	72	1	1	0	0	1	0	2	2	3	3	3	1	0	0	0	1	0	0
	0	54	0	1	0	0	0	1	2	2	2	2	2	0	2	0	0	0	0	0
	0	67	0	1	0	0	0	0	2	2	3	3	3	3	0	0	0	0	0	0
	0	73	1	0	0	0	0	0	2	2	2	3	0	1	1	0	0	1	0	0
	0	63	0	1	0	0	0	0	2	2	2	2	3	0	0	0	0	0	0	0
	0	77	1	1	0	0	0	1	2	2	2	3	2	0	0	0	0	0	0	0
	0	53	0	0	0	0	0	0	2	1	0	0	0	0	0	0	0	0	0	0
	0	82	1	1	0	1	0	1	2	1	1	0	0	1	0	0	0	1	1	0
0	0	70	1	0	0	0	0	0	2	2	2	3	0	1	0	0	0	0	0	0
	0	57	1	0	0	0	0	0	2	2	3	3	2	3	0	0	0	0	0	0
	0	61	0	1	0	0	0	0	2	1	1	2	0	0	1	0	0	0	0	0
	0	51	1	0	1	0	0	1	1	0	0	0	0	0	0	0	0	0	0	0
	0	62	1	0	0	1	0	1	2	1	1	0	2	1	1	0	0	0	0	0
	0	81	0	1	0	0	0	1	2	1	0	0	0	0	0	0	0	0	0	0
	0	76	1	1	0	0	0	0	1	0	0	0	0	0	0	0	0	0	0	0
	0	76	0	1	0	0	0	1	2	0	0	0	0	0	0	0	0	1	0	0
0	0	76	0	0	0	1	0	1	2	2	3	3	2	0	0	0	0	0	0	0
1	1	71	0	0	0	0	0	0	2	1	1	3	0	0	0	0	0	0	0	0
	0	71	0	1	0	0	0	1	1	0	0	0	0	0	0	0	0	0	0	0
0	0	77	1	1	0	0	0	1	2	1	1	0	0	2	0	0	0	0	0	0
	0	72	1	1	0	1	1	0	2	1	1	0	0	2	0	0	0	1	1	0
	0	68	0	1	0	0	0	0	2	1	1	3	0	0	0	0	0	0	0	0
	0	58	0	0	1	0	0	0	2	2	1	1	2	0	0	0	0	0	0	0
	0	78	1	0	1	0	0	1	2	2	2	3	0	1	1	0	0	1	0	0
	0	67	0	1	0	0	0	0	2	1	1	0	2	0	2	1	0	0	0	0
	0	82	0	1	0	0	1	1	2	1	1	0	1	0	0	0	1	0	0	1
	0	71	0	0	0	0	0	1	2	2	3	1	3	0	0	0	0	0	0	0
0	0	74	1	1	0	0	0	0	2	2	2	3	1	0	0	0	0	1	0	0
0	0	68	0	1	0	0	0	0	2	2	1	0	0	1	0	2	0	1	0	0
	0	69	1	0	0	0	0	0	2	2	2	3	0	1	2	0	0	0	0	0
	0	80	1	1	0	0	0	1	2	2	3	0	0	3	1	0	0	1	0	1
0	0	65	0	1	0	0	0	0	2	2	2	2	3	1	1	0	0	1	0	0
	0	63	0	0	1	1	1	1	2	0	0	0	0	0	0	0	0	1	0	0
0	0	70	0	0	0	0	1	1	0	0	0	0	0	0	0	0	0	0	0	0
	0	75	1	1	0	0	0	1	2	2	3	3	0	3	1	0	0	0	0	0
	0	64	0	1	0	0	0	1	2	1	1	0	2	0	0	0	0	0	0	0
	0	80	1	1	0	1	1	1	2	1	1	1	0	1	0	0	0	1	1	1
	0	76	0	1	0	0	0	1	2	2	1	2	0	0	0	0	0	0	0	0
	0	73	1	1	0	0	0	0	2	1	2	2	2	0	0	1	0	1	0	1
	0	76	1	1	0	0	0	1	2	2	3	0	3	3	0	0	0	0	0	0
	0	76	0	0	0	0	0	1	2	1	1	1	1	0	0	0	0	0	0	0
	0	64	0	1	0	0	0	0	2	0	0	0	0	0	0	0	0	0	0	0
	0	73	0	1	0	0	1	1	2	1	2	1	1	0	1	3	0	0	0	0
	0	74	1	1	0	0	0	1	2	1	1	1	0	2	0	0	0	0	0	0
	0	73	1	1	0	0	0	0	2	2	3	3	0	3	0	0	0	0	0	0
	0	77	0	0	0	0	1	1	2	0	0	0	0	0	0	0	0	1	0	0
	0	78	0	1	0	0	0	1	2	2	3	1	3	0	0	0	0	0	0	0
0	0	75	0	0	0	0	1	1	2	1	0	0	0	0	0	0	0	1	0	0
	0	65	0	1	0	0	0	0	2	2	3	3	0	1	3	0	0	0	0	0
	0	77	0	1	0	1	1	1	2	1	1	0	3	0	0	0	0	1	0	0
	0	69	0	1	0	0	0	0	2	1	0	0	0	0	0	0	0	0	0	0
	0	72	0	1	0	0	0	1	0	0	0	0	0	0	0	0	0	0	0	0
	0	81	1	0	0	0	1	1	2	2	2	2	1	2	3	1	0	0	0	1
	0	78	0	0	0	0	0	1	2	2	3	3	3	0	1	0	0	0	0	0
	0	55	1	1	0	0	0	0	2	1	2	3	0	2	1	0	0	0	0	0
0	0	80	1	1	0	0	1	1	2	2	2	2	1	1	1	1	0	1	0	0
	0	77	0	1	0	0	1	1	2	1	0	0	0	0	0	0	0	0	0	0
	0	76	1	0	0	0	0	1	2	2	2	2	2	1	1	0	0	1	1	0
	0	75	1	1	0	0	0	1	2	0	0	0	0	0	0	0	0	0	0	0
	0	72	0	0	0	0	0	0	2	2	2	2	3	0	0	1	0	0	0	0
1	1	61	1	1	1	0	0	0	2	1	1	0	0	2	0	0	0	0	0	0
0	0	78	1	1	0	0	0	1	2	2	3	3	3	2	0	0	0	0	0	0
	0	61	0	1	0	0	0	0	2	1	2	3	0	3	0	0	0	1	0	0
	0	77	1	1	0	0	0	1	2	2	3	3	0	2	3	0	0	1	0	1
	0	63	0	0	0	0	1	0	2	2	2	2	3	0	0	1	0	0	0	0
0	0	77	0	1	0	1	0	1	2	1	1	0	1	0	1	0	0	1	0	0
1	1	62	0	1	0	0	0	0	2	0	0	0	0	0	0	0	0	0	0	0
	0	55	0	0	0	0	0	0	2	2	2	3	1	2	0	0	0	0	0	0
	0	67	1	0	0	1	0	0	2	2	3	3	0	3	0	0	0	0	0	0
	0	58	1	1	0	0	1	0	2	1	2	0	0	3	0	0	0	0	0	0
	0	78	0	1	0	0	0	1	2	1	1	0	2	0	0	0	0	0	0	0
1	1	65	0	1	1	1	1	0	2	1	0	0	0	0	0	0	1	1	0	0
0	0	68	1		0	1	0	1	2	2	3	3	0	3	0	0	0	0	0	0
	0	60	1	1	0	1	1	0	2	1	0	0	0	0	0	0	0	0	0	0
	0	73	0	1	0	0	0	1	2	0	0	0	0	0	0	0	0	0	0	0
	0	71	0	0	0	0	0	0	2	2	2	2	3	0	1	0	0	0	0	0
	0	69	1	1	0	1	0	1	2	1	0	0	0	0	0	0	0	0	1	0
	0	74	1	1	0	0	0	1	2	0	0	0	0	0	0	0	0	0	0	0
	0	62	1	0	0	0	1	0	2	1	2	2	1	3	1	0	0	0	0	0
	0	66	1	1	1	0	1	0	2	2	2	3	1	2	1	0	0	0	0	0
	0	61	1	0	0	0	0	0	2	2	3	0	0	3	0	0	0	0	0	1
	0	67	1	0	0	0	0	1	2	2	3	3	0	3	3	0	0	0	0	0
0	0	60	0	1	1	0	0	0	2	2	1	0	0	0	3	0	0	0	0	0
	0	65	1		0	0	1	0	2	2	3	3	0	3	1	0	0	1	0	0
	0	72	0	1	0	0	0	1	2	0	0	0	0	0	0	0	0	0	0	0
	0	74	1	1	0	0	0	0	2	2	2	0	0	3	0	0	0	0	0	0
	0	60	0	1	0	0	0	0	1	0	0	0	0	0	0	0	0	0	0	0
	0	64	0	1	0	0	1	0	1	0	0	0	0	0	0	0	0	0	0	0
	0	81	1	1	0	0	0	1	2	2	2	1	0	3	0	0	0	1	0	0
	0	75	1	1	0	1	0	1	2	2	2	0	0	0	3	0	0	1	0	0
	0	68	1	1	0	1	1	1	2	1	1	0	0	2	0	0	0	1	1	0
	0	58	0	1	0	0	0	0	2	1	1	0	2	1	1	0	0	0	0	0
	0	65	0	1	0	0	1	1	0	0	0	0	0	0	0	0	0	1	0	0
	0	60	0	1	0	1	1	1	2	0	0	0	0	0	0	0	1	0	1	0
0	0	77	1	0	0	0	1	0	2	1	2	3	2	0	0	0	0	0	1	0
	0	74	0	1	0	0	0	1	1	0	0	0	0	0	0	0	0	0	0	0
	0	75	1	1	0	1	0	1	2	2	2	1	0	3	0	0	0	0	0	0
	0	60	1	0	0	1	1	0	2	1	1	0	0	1	2	0	0	0	0	0
	0	65	0	1	0	0	1	0	2	2	2	0	0	3	2	0	0	0	0	0
	0	66	1		0	1	1	0	2	2	3	3	0	3	3	0	0	1	0	1
	0	67	0	1	0	1	0	0	2	2	3	2	2	3	1	0	0	1	0	1
	0	64	1	1	0	1	0	0	2	2	3	3	1	3	0	0	0	0	0	0
	0	78	0	1	0	0	0	1	2	1	0	0	0	0	0	0	0	0	0	0
	0	70	0	0	0	0	0	1	2	2	1	0	0	2	0	0	0	0	0	0
	0	66	0	1	0	0	0	0	2	1	0	0	0	0	0	0	0	0	0	0
	0	55	1	1	0	1	1	0	2	2	3	3	0	3	0	0	0	0	0	0
	0	78	1	1	0	0	0	1	2	2	2	1	0	3	0	0	0	0	0	0
	0	65	0	1	0	0	0	1	2	2	2	0	3	1	1	0	0	0	0	0
	0	74	0	0	0	1	0	1	2	2	2	3	1	0	1	0	0	1	0	0
	0	79	1	1	0	0	0	0	2	1	1	0	1	1	0	0	0	0	1	0
	0	68	0	1	0	0	1	0	2	2	3	1	3	2	0	0	0	0	0	0
	0	73	0	1	0		1	1	2	0	0	0	0	0	0	0	0	0	0	0
	0	80	1	1	0	0	0	1	2	2	2	2	0	2	3	0	0	0	0	0
1	1	53	1	1	0	0	0	0	2	1	1	0	0	2	0	0	0	1	0	0
	0	56	1	1	0	1	0	1	2	1	1	0	0	2	0	0	0	1	0	0
	0	63	1	1	0	0	0	1	2	1	2	0	0	3	0	0	0	0	0	0
	0	67	1	0	0	0	0	0	2	2	2	2	2	0	1	0	0	0	0	0
	0	71	1	1	0	1	0	0	2	1	1	0	2	2	1	0	0	0	0	0
	0	61	0	0	0	0	0	0	2	0	0	0	0	0	0	0	0	0	0	1
	0	72	0	1	0	1	1	1	2	0	0	0	0	0	0	0	0	1	0	0
	0	63	1	0	0	1	0	1	0	0	0	0	0	0	0	0	0	0	0	0
	0	80	1	1	0	1	0	1	0	0	0	0	0	0	0	0	0	0	0	0
	0	68	0		0	0	0	0	2	1	1	0	1	2	0	0	0	0	0	0
	0	71	1	0	0	1	0	0	2	1	1	1	1	1	0	0	0	0	0	0
	0	56	0	1	0	1	1	0	2	1	0	0	0	0	0	0	0	0	0	0
	0	74	1	1	0	1	1	1	2	1	2	3	0	0	1	1	0	1	0	0
	0	53	1	0	0	0	0	0	2	1	0	0	0	0	0	0	0	0	0	0
	0	70	0	0	0	0	0	1	2	1	0	0	0	0	0	0	0	0	0	0
	0	63	1	1	0	0	0	0	2	2	2	3	0	1	1	0	0	0	0	0
	0	70	0	1	0	0	0	1	2	2	2	2	3	0	0	0	0	0	0	0
0	0	77	0	1	0	0	0	1	2	2	2	3	0	0	0	0	0	1	0	0
	0	61	0	0	0	0	0	0	2	1	1	2	0	0	1	0	0	0	0	0
0	0	75	1	1	0	0	0	1	2	0	0	0	0	0	0	0	0	0	0	0
	0	65	1	1	0	1	1	0	2	2	1	0	0	0	3	0	0	0	0	0
	0	74	1	0	0	0	1	1	2	2	3	3	3	1	0	0	0	0	0	0
	0	82	0	1	0	0	0	1	2	1	1	1	0	0	1	1	0	1	0	0
	0	73	1	1	0	1	0	0	2	2	2	0	0	3	2	0	0	1	0	0
	0	72	0	1	0	1	1	1	1	0	0	0	0	0	0	0	0	0	0	0
	0	69	1	1	0	1	1	0	2	1	2	0	0	3	0	0	0	1	0	0
0	0	81	1	1	0	1	1	0	2	2	3	1	1	3	1	0	0	1	0	0
	0	77	0	1	0	1	1	1	2	2	2	3	0	0	3	1	0	0	0	0
	0	66	0	0	0	0	0	0	2	2	1	0	2	0	0	0	0	0	0	0
	0	71	1	0	0	0	0	0	2	2	2	3	0	1	0	0	0	0	0	0
	0	63	0	1	0	0	0	0	2	2	3	0	3	0	0	0	0	0	0	0
	0	77	1	1	0	0	0	1	2	1	1	2	0	1	0	0	0	0	0	0
	0	67	1	0	0	0	0	1	2	1	1	0	0	1	1	0	0	0	0	0
	0	73	0	1	0	0	0	1	2	1	0	0	0	0	0	0	0	0	0	0
	0	65	0	1	0	0	0	0	2	2	2	3	0	0	0	1	0	0	0	0
	0	68	1	0	0	1	1	1	2	2	3	1	3	1	2	0	0	0	0	0
	0	74	1	0	0	1	1	1	2	2	3	0	0	3	0	0	0	0	0	1
	0	64	0	1	0	0	1	0	2	1	2	2	2	0	2	0	0	0	0	0
	0	80	1	0	0	0	0	1	2	2	1	1	2	0	0	0	0	0	0	0
	0	52	0	0	0	0	0	0	2	0	0	0	0	0	0	0	0	0	0	0
	0	68	0	1	0	0	0	0	2	1	1	1	1	1	1	0	0	0	0	0
0	0	70	0	1	0	1	0	1	2	2	2	0	0	2	3	0	0	0	0	0
	0	55	0	0	1	1	0	0	2	2	3	3	3	0	0	0	0	0	0	0
	0	80	0	1	0	0	0	1	2	2	2	3	0	0	0	0	0	0	0	0
	0	66	1	1	0	1	1	0	2	1	1	2	1	1	0	0	0	0	0	0
0	0	63	0	1	1	0	1	0	2	2	2	3	0	0	1	0	0	0	0	0
	0	76	1	1	0	1	0	1	2	2	3	0	0	2	3	0	0	0	0	1
	0	53	0	1	0	1	0	0	2	1	1	3	0	0	0	0	0	0	0	0
	0	73	1	0	0	1	1	1	2	0	0	0	0	0	0	0	0	1	0	0
	0	67	1	0	0	0	0	1	1	0	0	0	0	0	0	0	0	0	0	0
	0	81	0	1	0	0	0	1	2	1	1	0	2	1	0	0	0	0	0	0
	0	77	0	1	0	0	0	1	2	1	0	0	0	0	0	0	0	0	1	0
	0	66	0	1	0	1	1	0	2	1	1	1	0	0	0	0	0	0	0	0
	0	75	1	0	0	0	0	0	2	1	1	1	1	1	0	0	0	0	0	0
0	0	80	0	1	1	1	0	1	0	0	0	0	0	0	0	0	0	1	1	0
	0	78	1		0	1	0	1	2	2	2	3	1	0	2	0	0	0	0	0
0	0	75	0	1	0	0	0	0	2	1	0	0	0	0	0	0	0	0	0	0
	0	61	1	0	0	0	0	0	2	2	2	2	1	2	0	0	0	0	0	0
	0	53	0	0	0	0	0	0	2	1	0	0	0	0	0	0	0	0	0	0
1	1	55	0	1	0	0	1	0	2	1	0	0	0	0	0	0	0	0	0	0
	0	63	1	1	0	0	0	0	2	1	1	0	1	0	0	0	0	1	0	0
1	1	67	0	1	0	1	0	0	2	0	0	0	0	0	0	0	0	0	0	0
	0	76	1	0	0	0	0	1	2	1	1	0	2	0	0	1	0	0	0	0
	0	70	0	1	0	0	0	1	1	0	0	0	0	0	0	0	0	0	0	0
	0	75	0	1	0	1	0	1	2	1	1	1	0	0	0	0	1	0	0	0
	0	58	0	0	0	0	0	0	2	0	0	0	0	0	0	0	0	0	0	0
0	0	80	0	1	0	0	0	1	2	2	2	1	3	0	1	0	0	0	0	0
	0	68	1	0	0	0	0	1	2	0	0	0	0	0	0	0	0	0	0	0
	0	73	0	0	0	0	0	1	2	1	1	1	0	0	0	0	0	0	0	0
0	0	54	0	1	0	0	1	0	2	1	1	2	0	1	0	0	0	0	0	0
	0	58	1	1	0	0	0	0	2	1	1	0	0	1	0	0	0	0	0	0
	0	74	1	0	0	0	0	0	2	1	1	1	1	0	0	1	0	0	0	0
	0	64	1	0	0	0	0	1	2	2	2	1	0	3	0	0	0	0	0	0
	0	73	1	0	0	1	1	0	2	2	3	3	0	3	2	0	0	0	0	0
	0	81	0	1	0	1	1	1	0	0	0	0	0	0	0	0	0	1	0	0
	0	70	0	1	0	0	0	0	2	1	1	0	0	3	0	0	0	0	0	0
	0	56	1	1	0	1	1	0	2	2	3	1	0	3	3	0	0	0	0	0
1	1	61	0	0	0	1	0	0	2	1	0	0	0	0	0	0	0	0	0	0
	0	58	0	1	0	0	0	0	2	1	1	1	0	0	0	0	0	0	0	0
	0	73	1	1	0	0	0	1	2	2	3	3	0	3	3	0	0	0	0	0
	0	69	0	1	0	1	0	1	0	0	0	0	0	0	0	0	0	0	0	0
0	0	75	0	1	0	0	0	1	2	2	1	1	1	0	0	0	0	0	0	0
	0	54	1	1	0	0	0	0	2	1	1	0	1	2	0	0	0	0	0	0
	0	62	0	1	0	0	0	0	2	1	0	0	0	0	0	0	0	0	0	0
	0	75	0	0	0	0	0	0	2	2	3	3	3	0	0	1	0	0	0	0
	0	69	1	1	0	1	1	0	2	1	2	0	0	3	0	0	0	1	1	0
1	1	73	1	1	0	1	1	0	2	2	1	0	0	3	0	0	0	0	1	0
	0	65	1	1	0	0	0	1	2	1	1	2	1	0	0	0	0	0	0	0
	0	80	1	1	0	0	0	1	2	1	1	0	1	2	1	0	0	1	0	0
	0	58	0	0	0	0	1	0	2	2	1	3	1	0	0	0	0	0	0	0
	0	73	1	0	0	0	0	1	2	0	0	0	0	0	0	0	0	1	0	0
	0	68	1	1	0	1	0	0	2	1	2	0	0	3	0	0	0	0	0	0
	0	61	1	0	0	1	0	0	2	2	3	1	0	3	3	0	0	0	0	0
	0	52	1	0	1	1	0	0	0	0	0	0	0	0	0	0	0	0	0	0
	0	71	0	0	1	0	0	0	2	1	1	1	1	0	0	0	0	0	0	0
	0	76	0	1	0	1	0	1	2	2	1	2	1	0	0	0	0	0	0	0
	0	81	0	1	0	1	0	1	2	1	0	0	0	0	0	0	0	1	1	0
	0	72	0	1	0	0	0	0	2	2	2	3	0	0	3	0	0	0	0	0
	0	55	0	0	0	0	0	0	2	0	0	0	0	0	0	0	0	0	0	0
	0	64	0	0	0	0	0	0	2	2	1	2	0	2	1	0	0	0	0	0
0	0	79	1	1	0	0	0	1	2	1	1	0	0	1	0	0	0	0	0	0
	0	72	1	0	0	0	0	0	2	2	2	3	2	0	0	0	0	0	1	0
	0	58	0	0	0	0	0	1	2	2	2	3	1	0	0	0	0	0	0	0
	0	76	0	1	0	0	0	0	2	2	3	0	3	0	2	0	0	0	0	0
	0	72	1	0	0	0	0	0	2	2	3	3	3	1	0	0	0	0	0	0
	0	54	0	0	1	0	0	0	2	1	0	0	0	0	0	0	0	0	0	0
	0	72	0	0	0	0	0	1	2	2	1	3	0	0	1	0	0	0	0	0
	0	76	1	1	0	0	0	1	2	2	3	3	3	3	1	0	0	0	0	0
	0	57	0	0	0	1	0	0	2	1	1	0	1	1	1	0	0	0	0	0
	0	68	1	0	0	1	0	0	2	2	3	3	1	1	3	0	0	0	1	0
	0	55	1		1	1	0	1	0	0	0	0	0	0	0	0	0	0	0	0
0	0	74	0	1	0	0	0	0	2	1	1	0	2	0	0	0	0	0	0	0
	0	72	0	0	0	0	0	0	2	2	3	3	0	0	0	0	0	0	0	0
	0	78	0	1	0	0	0	1	2	2	3	0	0	3	0	0	0	1	0	0
	0	68	1	1	0	1	0	0	2	2	3	3	0	3	0	0	0	0	0	0
	0	55	0	0	0	0	0	0	2	2	2	2	2	0	1	0	0	0	0	0
	0	70	1	1	0	1	1	1	1	0	0	0	0	0	0	0	0	1	1	0
1	1	58	0	0	0	0	0	0	2	2	3	0	0	3	0	0	0	0	0	0
0	0	74	0	1	0	0	0	1	2	1	1	2	0	0	0	0	0	0	0	0
	0	74	1	1	0	0	1	0	2	1	1	0	0	3	0	0	0	0	0	0
	0	69	0	1	0	1	0	1	1	0	0	0	0	0	0	0	0	1	0	0
0	0	54	0	0	0	0	0	0	2	1	1	0	1	1	0	0	0	0	0	0
0	0	80	0	1	0	0	0	0	2	1	1	0	1	0	0	2	0	0	0	0
	0	67	0	1	0	0	0	0	2	1	1	2	0	1	0	0	0	0	0	0
	0	53	1	1	0	0	0	1	2	0	0	0	0	0	0	0	0	0	0	0
	0	64	0	0	0	1	0	1	2	0	0	0	0	0	0	0	0	0	0	0
	0	64	0	0	0	0	0	0	2	1	0	0	0	0	0	0	0	0	0	0
	0	73	0	1	0	0	0	1	2	2	3	3	3	0	0	0	0	0	0	0
	0	70	1	1	0	0	1	1	2	2	3	3	3	1	3	0	0	0	0	0
	0	68	1	1	0	1	1	0	2	1	3	0	3	1	3	0	0	0	0	0
	0	76	1	0	0	1	0	1	2	1	1	0	1	0	2	1	0	0	1	0
	0	66	1	1	1	1	0	0	2	1	0	0	0	0	0	0	0	0	0	0
	0	76	1	0	0	0	0	1	2	2	1	1	0	2	0	0	0	0	0	0
	0	56	1	1	0	1	0	0	2	2	3	3	2	3	0	0	0	0	0	0
	0	58	0	1	0	0	0	0	1	0	0	0	0	0	0	0	0	0	0	0
	0	61	1	1	0	0	0	0	2	2	1	0	0	1	3	0	0	0	0	0
	0	55	0	1	0	0	0	1	2	1	1	1	0	1	0	1	0	0	0	0
	0	66	1	1	0	0	0	0	2	2	3	1	0	3	0	0	0	0	0	0
0	0	76	1	1	0	0	1	1	2	2	3	3	1	3	0	0	0	1	0	0
	0	81	0	1	0	0	0	1	2	2	2	2	0	3	0	0	0	0	0	0
	0	54	1	0	0	0	0	0	2	2	2	0	0	3	3	0	0	0	0	0
	0	55	0	1	0	1	1	0	2	1	1	0	0	2	0	0	0	1	0	0
	0	57	1	0	1	1	0	1	2	1	1	0	0	1	0	0	0	0	0	0
	0	71	0	1	0	0	0	1	2	2	2	3	0	0	0	1	0	0	0	0
	0	73	0	1	0	1	0		0	0	0	0	0	0	0	0	0	0	0	0
	0	56	0	1	0	0	0	0	2	1	1	0	2	0	3	0	0	1	0	0
	0	78	0	0	0	0	0	1	2	2	1	0	3	0	0	0	0	0	0	0
	0	66	1	1	0	0	0	0	2	2	3	1	1	3	2	0	0	0	0	0
	0	57	0	0	1	0	0	0	2	2	1	1	1	0	0	0	0	0	0	0
	0	69	0	1	0	1	1	0	2	2	3	3	1	0	3	0	0	0	0	0
	0	64	0	1	0	0	0	0	2	1	2	0	2	1	2	0	0	0	0	0
0	0	74	0	1	0	1	0	1	2	2	1	1	2	0	0	0	0	0	0	0
	0	73	0	1	0	1	1	0	2	1	0	0	0	0	0	0	0	1	0	0
	0	55	1	0	0	0	0	0	2	2	1	0	0	2	0	0	0	0	0	0
	0	78	1	1	0	0	0	1	2	1	1	0	0	2	0	0	0	0	0	1
0	0	78	0	1	0	0	0	1	2	1	1	1	1	0	0	2	0	0	0	0
	0	80	1	1	0	0	0	1	2	2	2	2	0	3	0	0	0	0	0	0
	0	78	0	0	0	0	1	1	2	2	1	2	0	0	0	0	0	1	0	0
	0	73	1	1	0	0	0	0	2	2	3	1	3	3	1	1	0	0	0	0
	0	78	0	0	0	0	0	1	2	2	1	2	1	0	2	0	0	0	0	0
	0	58	0	0	0	1	0	0	2	2	1	1	2	0	0	0	0	0	0	0
	0	80	1	1	0	0	0	1	2	2	3	0	0	3	3	0	0	0	0	1
	0	66	1	0	0	1	0	0	2	2	3	0	0	3	0	0	0	0	0	0
	0	80	0	1	0	0	0	1	2	1	1	1	1	0	0	0	0	0	0	0
	0	74	1	1	0	1	1	0	2	2	3	3	0	3	0	0	0	0	0	0
	0	55	1	0	0	0	0	0	2	1	1	2	0	1	1	0	0	0	0	0
	0	70	0		0	1	1	1	2	1	1	0	1	1	0	0	0	0	0	0
	0	74	1	1	0	0	0	1	2	2	1	2	0	1	0	0	0	0	0	0
0	0	58	1	0	1	0	0	0	0	0	0	0	0	0	0	0	0	0	1	0
1	1	54	0	1	0	0	0	0	2	2	2	0	3	0	0	0	0	0	0	0
	0	80	1	1	0	0	1	1	2	1	0	0	0	0	0	0	0	0	0	0
	0	70	1	0	0	0	0	0	2	2	2	3	2	0	0	0	0	0	0	0
	0	67	0	1	0	1	0	0	2	1	1	0	0	2	0	0	0	1	1	0
	0	61	0	0	0	0	0	0	2	2	1	1	0	0	2	0	0	0	0	0
1	1	52	1	1	1	0	0	0	2	1	2	1	0	2	2	0	0	0	0	0
	0	75	1	1	0	1	0	0	2	1	1	2	0	0	0	1	0	0	0	0
	0	66	0	0	0	0	0	0	2	2	1	2	2	0	0	0	0	0	0	0
	0	73	1	1	0	0	0	0	2	1	2	2	1	2	0	0	0	1	0	0
0	0	73	0	1	0	0	0	1	2	0	0	0	0	0	0	0	0	0	0	0
	0	74	0	1	0	0	1	0	2	2	3	3	3	1	0	0	0	0	0	0
	0	57	1	1	0	1	1	0	2	1	0	0	0	0	0	0	0	0	0	0
	0	59	0	1	0	0	0	1	2	1	0	0	0	0	0	0	0	0	0	0
	0	76	1	0	0	0	0	0	2	2	1	1	1	1	0	0	0	1	0	1
	0	58	1	1	0	1	0	0	2	0	0	0	0	0	0	0	1	0	0	0
0	0	80	1	0	0	0	0	1	2	2	2	3	0	3	0	0	0	0	0	0
	0	55	0	1	0	0	0	0	2	1	1	0	0	0	3	0	0	0	0	0
0	0	82	0	1	0	0	1	1	2	1	0	0	0	0	0	0	0	1	1	0
	0	80	0	1	0	0	0	1	2	2	3	3	0	0	0	0	0	0	0	0
	0	64	1	1	0	0	0	0	2	2	1	0	0	2	0	0	0	0	0	0
	0	61	0	1	0	0	0	0	2	1	1	0	2	0	1	0	0	0	0	0
0	0	63	0	1	0	0	0	0	2	1	1	1	1	1	0	0	0	0	0	0
	0	53	1	0	0	0	1	0	2	2	1	1	1	1	0	0	0	0	0	0
	0	75	0	0	0	0	1	0	1	0	0	0	0	0	0	0	0	0	0	0
	0	54	1	1	0	1	1	0	2	1	1	0	0	3	0	0	0	0	0	0
	0	68	1	1	0	0		1	2	2	2	0	0	3	3	0	0	0	1	0
	0	81	0	1	0	0	0	1	2	1	0	0	0	0	0	0	0	0	0	0
	0	59	0	0	0	1	1	0	2	1	2	3	3	0	0	0	0	1	1	1
	0	78	1	0	0	0	0	0	2	2	1	0	0	1	3	2	0	0	0	1
	0	73	1	1	0	0	0	1	2	2	3	3	2	3	0	1	0	0	0	1
	0	71	0	1	0	1	0	0	0	0	0	0	0	0	0	0	0	0	0	0
	0	69	0	1	0	0	1	1	2	0	0	0	0	0	0	0	0	0	0	0
	0	70	1	1	0	0	0	0	2	2	2	3	1	2	1	0	0	0	0	0
	0	72	0	1	0	1	0	0	2	1	0	0	0	0	0	0	0	0	0	0
0	0	75	1	1	0	1	1	1	2	1	1	0	0	2	1	0	0	0	0	0
	0	74	1	1	0	0	0	0	2	2	3	3	3	3	1	0	0	0	0	0
	0	64	0		0	0	0	1	2	2	2	0	3	0	1	0	0	0	0	0
	0	78	0	0	0	1	0	1	1	0	0	0	0	0	0	0	1	1	1	0
	0	65	1	1	1	1	0	0	2	0	0	0	0	0	0	0	0	1	1	0
	0	72	0	1	0	0	0	0	2	1	0	0	0	0	0	0	0	0	0	0
	0	78	0	0	0	0	0	1	2	1	2	2	2	1	1	0	0	0	0	0
	0	77	0	1	0	0	0	0	2	1	1	0	2	0	0	0	0	0	0	0
	0	77	1	1	0	1	1	1	2	2	3	1	3	0	1	0	0	0	0	0
	0	58	0	1	0	0	0	0	2	1	2	3	0	0	0	0	0	0	0	0
	0	67	1	0	0	0	0	0	2	2	2	2	2	3	0	0	0	0	0	0
	0	67	0	0	0	0	0	0	2	2	3	3	3	0	1	1	0	0	0	0
	0	59	0	1	0	0	1	0	2	1	1	0	0	0	3	0	0	0	0	0
	0	64	0	0	0	0	1	0	0	0	0	0	0	0	0	0	0	0	0	0
	0	75	1	1	0	1	0	1	2	0	0	0	0	0	0	0	0	1	1	0
	0	65	1	0	1	0	0	0	2	1	1	1	0	0	2	0	0	0	0	0
	0	79	0	1	1	1	1	1	2	1	1	1	0	0	2	0	0	1	0	0
0	0	74	1	1	0	1	1	1	2	1	0	0	0	0	0	0	0	0	1	0
0	0	64	1	1	0	1	0	1	2	2	3	0	0	3	0	0	0	0	0	0
	0	65	0	0	0	1	1	0	2	2	3	3	3	0	0	3	0	0	0	0
	0	77	0	1	0	0	0	1	2	1	0	0	0	0	0	0	0	0	0	0
	0	60	0	1	0	0	0	0	2	2	1	1	1	1	0	0	0	0	0	0
	0	69	1	1	0	1	0	1	2	1	0	0	0	0	0	0	0	0	0	0
0	0	73	0	1	0	0	0	0	2	1	1	0	2	0	0	0	0	0	0	0
0	0	72	0	1	0	0	0	0	2	1	1	1	1	0	0	0	0	0	0	0
	0	72	1	1	0	0	0	0	2	1	1	0	0	1	0	0	0	0	0	0
	0	60	0	0	0	1	0	0	2	2	1	2	0	1	0	0	0	0	0	0
	0	60	0	1	0	0	1	0	2	0	0	0	0	0	0	0	0	0	0	0
	0	66	0	1	0	0	1	0	2	1	0	0	0	0	0	0	0	0	0	0
	0	71	1	1	0	0	0	1	2	2	3	0	0	3	0	0	0	0	0	0
	0	59	0	1	0	1	0	0	2	1	1	1	1	0	2	0	0	0	0	0
0	0	77	1	1	0	1	0	1	2	2	3	3	0	3	0	0	0	1	1	0
	0	59	0	1	0	0	0	1	2	2	1	1	1	0	0	1	0	0	0	0
	0	74	1	0	0	0	1	0	2	2	3	3	0	0	0	0	0	0	0	0
0	0	75	0	1	1	0	0	1	1	0	0	0	0	0	0	0	0	0	0	0
	0	59	0	0	0	0	0	1	2	1	1	1	1	0	0	0	0	0	0	0
	0	76	0	1	0	1	0	1	2	2	3	0	0	3	0	0	0	0	0	0
	0	70	1	1	0	0	0	0	2	2	3	3	3	2	3	0	0	0	0	0
1	1	77	0	1	0	0	0	1	2	0	0	0	0	0	0	0	0	1	0	0
	0	75	0	1	0	0	0	1	2	1	0	0	0	0	0	0	0	0	0	0
	0	69	1	0	0	1	1	0	2	2	3	2	3	0	1	0	0	0	0	0
	0	53	1	1	0	1	0	0	2	1	0	0	0	0	0	0	0	0	0	0
	0	61	0	1	0	0	0	0	2	2	3	0	3	0	0	0	0	0	0	0
	0	58	1	0	0	0	0	0	2	0	0	0	0	0	0	0	0	0	0	0
	0	70	0	0	0	0	0	0	2	2	2	2	2	0	1	0	0	0	0	0
	0	60	1	1	0	1	1	0	2	1	1	3	0	0	0	0	0	0	0	0
	0	55	1	1	0	0	1	0	2	1	0	0	0	0	0	0	0	0	0	0
	0	52	0	1	0	0	0	0	2	2	2	3	1	0	0	0	0	0	0	0
	0	60	1	1	0	0	0	0	2	1	0	0	0	0	0	0	0	0	0	0
	0	77	1	1	0	0	0	0	2	2	3	3	1	3	0	0	0	0	0	0
	0	68	1	1	0	0	1	1	2	2	3	3	0	3	1	0	0	1	0	1
	0	76	1	1	0	0	0	0	2	2	3	3	2	3	0	0	0	1	0	0
0	0	65	1	1	0	0	1	0	2	2	3	2	0	1	3	0	0	1	1	0
	0	54	1	0	0	0	0	0	2	2	3	0	0	3	3	0	0	0	0	0
	0	64	0	0	0	1	1	1	2	1	2	1	0	3	0	0	0	0	0	0
	0	65	0	1	0	1	1	1	2	0	0	0	0	0	0	0	0	0	0	0
	0	67	0	1	0	0	0	0	1	0	0	0	0	0	0	0	0	0	0	0
	0	80	0	0	0	0	0	1	2	1	0	0	0	0	0	0	0	0	0	0
	0	74	1	0	0	0	0	1	2	1	1	1	1	0	0	0	0	0	0	0
	0	75	0	1	0	0	0	1	2	2	3	0	3	0	2	0	0	0	0	0
	0	56	1	0	1	0	1	0	2	2	2	3	2	1	0	0	0	0	0	0
	0	74	1	1	0	0	0	1	2	2	3	3	0	0	3	0	0	0	0	0
	0	74	1	1	0	1	1	1	2	2	3	0	0	3	0	0	0	0	0	0
	0	57	1	1	0	0	0	0	2	2	3	2	3	3	1	0	0	0	0	0
	0	61	1	1	0	0	0	0	2	1	2	1	1	3	0	0	0	0	0	0
	0	60	1	0	0	0	0	0	2	1	2	1	2	2	0	0	0	0	0	0
	0	54	0	0	0	0	0	0	2	1	1	0	1	1	1	0	0	0	0	0
	0	64	0	0	0	0	1	0	2	2	2	2	1	2	0	0	0	0	0	0
	0	78	0	1	0	0	0	1	2	1	0	0	0	0	0	0	0	0	0	0
	0	53	0	1	0	0	0	0	2	1	2	1	0	3	0	0	0	0	0	0
	0	76	1	0	0	1	1	1	2	1	0	0	0	0	0	0	1	1	1	0
	0	56	0	1	0	0	0	0	2	1	1	2	0	0	0	0	0	0	0	0
	0	70	0	1	0	0	0	0	2	1	1	3	0	0	0	0	0	0	0	0
	0	68	0	0	0	1	1	1	1	0	0	0	0	0	0	0	0	1	0	0
0	0	74	0	1	0	0	0	0	2	1	1	0	0	0	3	0	0	0	0	0
0	0	66	0	0	0	0	1	0	2	2	1	1	0	0	0	0	0	1	1	0
	0	58	0	1	0	0	1	0	2	1	0	0	0	0	0	0	0	0	0	0
	0	74	0	1	0	0	0	1	2	1	0	0	0	0	0	0	0	0	0	0
	0	74	0	1	0	0	0	1	2	1	0	0	0	0	0	0	0	0	0	0
	0	61	1	0	0	0	1	0	2	2	1	0	0	2	1	0	0	0	0	0
	0	78	1	0	0	1	1	1	2	2	3	3	0	1	0	0	0	1	0	0
	0	51	0	1	1	1	0	1	2	0	0	0	0	0	0	0	0	0	0	0
	0	68	1	0	0	0	0	0	2	2	2	2	1	3	0	0	0	0	0	0
0	0	77	1	0	0	0	0	1	2	2	2	3	0	0	0	0	0	1	0	0
	0	66	1	1	0	0	0	1	2	1	0	0	0	0	0	0	0	0	0	0
	0	58	0	0	0	0	0	0	2	2	1	1	1	0	1	0	0	0	0	0
	0	64	1	0	0	0	0	0	2	2	2	0	0	3	1	1	0	0	0	0
	0	69	0	0	0	0	1	0	2	1	1	1	0	0	0	0	0	0	0	0
	0	56	0							0	0	0	0	0	0	0	0	0	0	0
	0	69	0	1	0	1	1	0	0	0	0	0	0	0	0	0	0	0	0	0
	0	79	0	1	0	0	1	1	2	1	0	0	0	0	0	0	0	0	0	0
	0	61	0	1	0	0	0	0	2	2	1	0	0	0	3	0	0	0	0	0
	0	71	1	0	0	0	0	0	2	2	3	3	3	1	0	0	0	0	0	0
	0	77	0	1	0	0	0	1	2	0	0	0	0	0	0	0	0	0	0	0
1	1	75	1	1	0	0	0	1	2	2	2	3	0	1	0	0	0	0	0	0
	0	59	1	1	0	0	0	1	2	1	1	1	0	2	0	0	0	0	0	0
	0	80	1	1	0	1	0	1	0	0	0	0	0	0	0	0	1	1	0	0
	0	65	1	0	0	0	0	0	2	2	1	0	3	0	0	0	0	0	0	0
	0	75	1	1	0	0	0	1	2	2	2	1	2	2	0	0	0	0	0	0
	0	73	0	1	0	0	0	1	2	2	2	2	2	0	0	0	0	0	0	0
	0	62	1	1	0	1	0	0	2	1	3	0	0	3	1	0	0	0	0	0
	0	78	1	1	0	0	1	0	2	1	1	0	0	2	0	0	0	0	0	0
	0	66	1	1	0	1	0	0	2	1	2	1	3	0	0	3	0	0	0	0
	0	66	0		0	0	0	0	2	0	0	0	0	0	0	0	0	0	0	0
	0	73	0	1	0	0	0	1	2	1	2	3	1	0	0	0	0	0	0	0
	0	79	1		0	1	0	1	2	2	2	1	2	0	0	1	0	0	0	0
	0	73	1	1	0	0	1	0	2	0	0	0	0	0	0	0	0	0	0	0
	0	70	0	1	0	1	0	1	2	1	1	0	0	1	2	0	0	0	0	0
	0	71	0	1	0	1	0	0	1	0	0	0	0	0	0	0	0	1	0	1
	0	81	0	1	0	0	1	1	2	1	0	0	0	0	0	0	0	1	1	1
	0	72	1	0	0	0	0	1	2	1	0	0	0	0	0	0	0	0	0	0
	0	66	0	1	0	1	0	1	2	1	1	1	0	0	2	0	0	1	0	0
	0	77	0	1	0	1	1	1	2	1	1	1	0	0	0	0	0	1	1	0
	0	77	0	0	0	0	0	1	2	2	2	0	3	0	1	0	0	1	0	0
	0	58	0	1	0	0	1	0	2	0	0	0	0	0	0	0	0	0	0	0
	0	74	0	1	0	1	1	1	0	0	0	0	0	0	0	0	1	1	0	0
	0	74	0	0	0	0	0	1	2	2	2	3	3	0	0	1	0	1	0	0
	0	67	1	0	0	0	0	0	2	1	1	0	0	3	0	0	0	0	0	0
	0	72	0	1	0	0	0	0	2	2	3	1	3	0	0	0	0	1	0	0
	0	59	1	1	0	1	1	0	2	1	1	0	0	2	0	0	0	0	0	0
	0	68	1	1	1	1	1	0	2	1	2	1	0	3	2	0	0	1	1	0
	0	58	1	0	0	0	0	0	2	1	0	0	0	0	0	0	0	0	0	0
	0	69	0	1	0	1	0	0	2	1	1	1	0	1	1	0	0	0	0	0
	0	67	0	0	0	0	0	1	2	1	0	0	0	0	0	0	0	0	0	0
	0	69	0	1	0	1	1	1	2	0	0	0	0	0	0	0	0	0	0	0
	0	56	1	1	0	0	0	0	2	0	0	0	0	0	0	0	0	0	0	0
	0	75	0	1	0	1	0	1	2	2	1	3	0	0	1	0	0	1	0	0
	0	58	1	0	0	0	0	0	2	1	2	0	0	3	0	0	0	0	0	0
	0	67	0	1	0	0	0	0	2	1	1	1	0	0	1	0	0	0	0	0
	0	68	1	1	0	1	1	0	2	1	0	0	0	0	0	0	0	1	1	1
	0	63	0	1	0	0	0	1	2	2	3	0	3	0	0	0	0	0	0	0
	0	75	0	1	0	0	1	1	2	0	0	0	0	0	0	0	0	0	0	0
	0	64	1	0	0	0	0	0	2	2	2	3	2	1	1	0	0	0	0	0
0	0	78	1	1	0	1	0	1	2	1	1	0	0	3	0	0	0	0	0	0
	0	74	0	0	0	0	0	1	2	0	0	0	0	0	0	0	0	0	0	0
	0	82	0		0	0	1	1	2	0	0	0	0	0	0	0	0	1	0	0
	0	69	1	1	0	0	0	0	2	1	2	1	0	3	0	0	0	0	0	0
	0	66	1	1	0	0	0	0	2	2	3	2	0	3	2	0	0	0	0	0
	0	75	1	1	0	1	0	1	2	2	1	2	0	1	0	0	0	0	1	0
0	0	70	0	1	0	0	0	1	2	2	2	0	3	0	0	1	0	0	0	0
	0	56	0	1	0	0	0	0	2	1	0	0	0	0	0	0	0	0	0	0
1	1	72	0	1	0	1	1	0	2	2	2	0	0	1	3	0	0	0	0	0
	0	58	0	1	0	0	0	0	2	2	2	2	3	0	1	0	0	0	0	0
	0	81	0	1	0	0	0	1	2	1	1	0	0	1	0	0	0	1	0	0
	0	69	0	1	0	1	0	0	2	0	0	0	0	0	0	0	0	0	0	0
1	1	70	0	1	0	0	0	0	2	2	1	2	1	0	0	0	0	0	0	0
	0	81	1	1	0	0	0	1	2	2	3	3	3	3	1	0	1	1	0	0
	0	55	0	1	0	0	0	0	2	1	0	0	0	0	0	0	0	0	0	0
	0	69	0	0	0	0	0	0	2	2	2	1	1	3	1	0	0	0	0	0
	0	72	0	0	0	0	0	0	2	0	0	0	0	0	0	0	0	0	0	0
	0	67	1	1	0	0	0	0	2	2	1	1	0	1	3	0	0	0	0	0
	0	78	1	1	0	1	0	1	2	1	0	0	0	0	0	0	0	0	1	0
	0	65	0	1	0	1	0	0	2	2	3	0	3	0	0	0	0	1	0	0
1	1	58	0	0	0	0	0	0	2	2	3	3	3	1	0	0	0	0	0	0
	0	72	0	0	0	0	0	0	2	2	2	0	3	0	0	0	0	0	0	0
	0	74	0	0	0	0	0	1	2	1	1	2	1	0	0	0	0	0	0	0
	0	60	1	1	0	0	0	0	2	2	1	0	0	2	1	0	0	0	0	0
	0	56	1	1	0	1	1	0	2	1	0	0	0	0	0	0	0	0	0	0
	0	72	1	1	0	0	0	0	2	0	0	0	0	0	0	0	0	0	0	0
	0	63	1	1	0	0	0	0	2	2	2	3	0	0	0	0	0	0	0	0
	0	69	0	1	0	1	0	1	2	1	1	0	0	1	0	0	0	0	0	1
0	0	53	0	1	0	0	0	0	2	0	0	0	0	0	0	0	0	0	0	0
	0	62	0	0	0	0	1	0	2	2	3	0	3	0	0	0	0	1	0	0
	0	61	0	0	0	1	1	1	2	1	0	0	0	0	0	0	1	1	0	0
	0	79	1	1	0	1	0	1	2	2	3	0	0	3	2	0	0	1	1	1
	0	79	1	1	0	1		1	1	0	0	0	0	0	0	0	0	1	1	1
	0	75	0	1	0	0	0	1	2	2	2	3	0	0	2	1	0	0	0	0
	0	71	0	0	0	0	0	1	2	0	0	0	0	0	0	0	0	0	0	0
	0	72	0	1	0	0	0	1	2	2	2	3	0	0	0	0	0	1	0	0
	0	66	1	0	0	0	0	0	2	2	2	3	2	2	0	0	0	0	0	0
0	0	74	0	0	0	0	0	0	2	2	3	0	3	0	0	0	0	0	0	0
	0	63	0	1	1	0	1	0	2	1	1	1	1	0	0	0	0	0	0	0
	0	54	0	0	0	0	0	0	2	1	1	2	2	0	1	0	0	0	0	0
0	0	75	1	1	0	1	0	1	0	0	0	0	0	0	0	0	0	0	0	0
0	0	65	1	1	0	1	1	0	2	1	2	0	2	2	2	0	0	0	0	0
	0	79	1	1	0	0	0	1	2	2	1	3	0	0	0	0	0	0	0	0
	0	68	0	1	0	1	0	1	2	0	0	0	0	0	0	0	0	0	0	0
	0	69	0	1	0	0	0	1	2	1	1	1	0	0	0	0	1	0	0	0
0	0	80	0		0	0	1	1	2	2	3	3	3	0	0	2	0	0	0	0
	0	75	0	1	0	0	0	0	2	0	0	0	0	0	0	0	0	0	0	0
	0	75	0	1	0	0	0	1	2	1	0	0	0	0	0	0	0	0	0	0
	0	66	0	1	0	0	0	0	2	1	0	0	0	0	0	0	0	0	0	0
	0	71	0	1	0	0	0	0	0	0	0	0	0	0	0	0	0	0	0	0
	0	52	0	0	0	0	0	0	2	2	1	2	1	0	0	0	0	0	0	0
	0	60	1	1	0	0	0	0	2	2	3	1	2	3	0	0	0	0	0	0
	0	80	1	1	0	0	0	1	2	1	1	0	0	2	0	0	0	1	0	0
	0	60	1	0	1	1	0	0	2	1	1	2	0	0	0	0	0	0	0	0
	0	80	1	1	0	0	0	1	2	2	3	3	0	1	0	0	0	0	0	0
1	1	66	0	1	0	0	0	0	2	0	0	0	0	0	0	0	0	0	0	0
	0	66	0	1	0	0	0	0	2	0	0	0	0	0	0	0	0	0	0	0
1	1	69	1	1	0	0	0	1	2	2	3	3	0	1	1	0	0	1	0	0
0	0	52	1	0	1	0	0	0	0	0	0	0	0	0	0	0	0	0	0	0
	0	68	0	1	0	1	0	1	2	2	1	0	1	0	1	0	0	0	0	0
	0	68	0	0	0	1	1	1	2	1	2	3	0	0	0	0	0	1	0	0
	0	81	1	1	0	1	1	1	2	1	2	0	0	0	3	0	0	0	1	0
	0	64	0	1	1	0	1	0	2	2	3	3	0	0	3	0	0	0	0	0
1	1	52	0	0	1	0	1	0	0	0	0	0	0	0	0	0	0	0	0	0
	0	64	0	0	0	1	0	0	2	1	1	1	1	0	0	0	0	0	0	0
	0	63	0	1	0	0	0	0	2	0	0	0	0	0	0	0	0	0	0	0
	0	61	0	1	0	0	0	1	2	1	1	2	1	1	1	0	0	0	0	0
	0	75	1	0	0	1	1	0	2	0	0	0	0	0	0	0	0	0	0	0
	0	55	0	1	1	1	0	0	0	0	0	0	0	0	0	0	0	0	0	0
	0	76	0	0	0	0	0	0	2	2	2	3	0	0	1	0	0	0	0	0
0	0	73	0	1	0	0	0	1	2	1	1	1	1	0	0	1	0	0	0	0
	0	63	0	0	0	1	0	0	2	2	2	3	3	1	0	0	0	1	0	0
	0	79	0	1	0	1	0	1	1	0	0	0	0	0	0	0	0	1	0	0
	0	75	1	1	0	0	1	1	2	2	2	0	0	3	0	0	0	0	1	1
	0	74	1	1	0	0	0	0	2	2	2	1	3	2	0	0	0	0	0	0
	0	73	1	1	0	0	0	1	2	1	2	0	0	3	0	0	0	0	1	0
	0	63	0	1	0	1	0	0	2	1	0	0	0	0	0	0	0	0	0	0
	0	65	1		0	0	0	0	2	2	2	0	0	3	2	0	0	0	0	0
	0	74	0	0	0	1	0	1	2	1	1	2	2	0	0	0	0	0	0	0
	0	61	0	1	1	1	1	0	0	0	0	0	0	0	0	0	0	0	0	0
	0	67	0	1	0	0	0	0	2	1	1	1	0	0	0	0	0	0	0	0
	0	79	0	1	0	0	0	1	2	2	1	0	2	0	3	0	0	0	0	0
	0	76	0	1	0	0	1	0	2	0	0	0	0	0	0	0	0	0	0	0
	0	61	1	0	0	1	1	0	2	2	3	3	3	0	0	0	0	0	0	0
1	1	58	0	0	0	0	0	0	2	1	1	1	1	0	0	0	0	0	0	0
1	1	63	0	0	0	0	0	0	2	0	0	0	0	0	0	0	0	0	0	0
	0	68	0	1	0	0	0	0	2	0	0	0	0	0	0	0	0	0	0	0
	0	67	1	1	0	0	0	1	2	2	3	3	0	3	3	0	0	0	0	0
	0	61	0	1	0	0	0	0	2	1	2	0	3	2	0	0	0	0	0	0
	0	69	1	0	0	0	0	1	2	2	3	3	3	1	0	0	0	0	0	0
	0	54	1	1	0	1	0	1	2	1	1	0	0	0	3	0	0	0	0	0
	0	70	1	1	0	0	1	0	2	1	2	2	0	0	1	1	0	1	0	0
	0	74	0	0	0	0	0	0	2	1	0	0	0	0	0	0	0	0	0	0
	0	56	0	0	0	0	0	1	2	2	3	0	3	0	1	0	0	0	0	0
	0	66	0	1	0	0	1	0	2	2	2	3	0	0	0	0	0	0	0	0
	0	63	0	1	0	1	0	0	2	1	1	0	1	0	1	0	0	0	0	0
	0	75	1	1	0	0	0	1	2	2	3	3	0	0	3	0	0	1	1	1
	0	73	0	1	0	0	0	0	2	1	0	0	0	0	0	0	0	0	0	0
	0	69	0	0	0	0	0	0	1	0	0	0	0	0	0	0	0	0	0	0
	0	79	0	0	0	0	0	0	2	1	1	1	1	0	0	0	0	0	0	0
	0	55	1	1	0	1	0	0	2	1	2	1	1	3	0	0	0	0	0	0
	0	73	1	1	0	1	1	1	2	1	1	0	0	3	0	0	0	0	0	0
0	0	74	0	1	0	0	0	1	2	0	0	0	0	0	0	0	0	0	0	0
	0	74	1	1	0	1	0	1	2	2	3	1	1	3	2	1	0	1	0	0
	0	76	1	0	0	1	0	0	2	2	2	0	3	1	2	0	0	0	0	0
0	0	72	0	0	0	0	0	0	2	2	1	0	3	0	0	0	0	1	0	0
	0	73	1	1	0	0	1	1	2	2	3	3	3	0	1	1	0	0	0	0
	0	64	1	1	0	0	0	0	2	2	2	3	1	2	1	0	0	0	0	0
	0	73	1	1	0	0	0	0	2	0	0	0	0	0	0	0	0	0	0	0
	0	68	0	1	1	0	0				0	0	0	0	0	0	0	0	0	0
	0	73	0	1	0	0	1	1	2	1	0	0	0	0	0	0	0	0	0	0
0	0	73	1	1	0	0	0	1	2	2	2	1	0	3	0	0	0	0	0	0
	0	71	1	1	0	0	0	0	2	2	2	2	3	1	0	0	0	0	0	0
0	0	59	0	0	0	0	1	0	2	1	0	0	0	0	0	0	0	0	0	0
	0	54	1	0	0	0	0	0	2	2	3	3	0	3	0	0	0	0	0	0
	0	76	1	1	0	1	1	0	2	1	3	0	3	3	2	0	0	0	0	0
	0	77	0	1	0	0	0	1	2	0	0	0	0	0	0	0	0	0	0	0
	0	64	1	1	0	1	1	0	2	2	3	0	0	3	0	0	1	1	0	0
	0	78	1	1	0	0	0	1	2	2	3	3	2	1	3	0	0	1	1	0
	0	73	0	0	0	1	1	0	2	0	0	0	0	0	0	0	0	1	1	0
	0	66	0	1	0		1	1	2	2	2	1	3	1	0	0	0	0	0	0
0	0	62	1	0	0	0	1	0	2	1	1	0	0	1	2	0	0	0	0	0
	0	65	0	0	0	1	0	0	2	2	3	3	3	2	0	0	0	0	0	0
	0	62	1	1	0	1	0	1	2	0	0	0	0	0	0	0	0	0	0	0
	0	59	0	1	0	0	0	0	2	1	1	0	2	1	0	0	0	0	0	0
	0	68	0	1	0	0	0	0	2	2	1	2	0	0	2	0	0	0	0	0
	0	76	0	0	0	0	0	1	2	1	1	0	1	0	0	2	0	0	0	0
	0	55	1	1	0	0	0	0	2	1	1	0	0	1	0	0	0	0	0	0
	0	68	1	0	0	0	0	0	2	2	2	3	1	2	1	0	0	1	0	0
	0	74	0	1	0	1	0	1	2	1	0	0	0	0	0	0	0	1	0	0
0	0	66	1	0	1	0	0	0	0	0	0	0	0	0	0	0	0	1	1	0
	0	78	1	1	0	0	0	1	2	2	3	3	0	3	2	0	0	0	0	0
	0	76	0	1	0	0	0	1	2	1	0	0	0	0	0	0	0	0	0	0
	0	57	0	0	0	0	0	1	2	1	2	3	0	1	0	0	0	0	0	0
	0	64	0	0	0	0	0	0	2	2	2	0	0	3	0	0	0	0	0	0
	0	60	0	0	0	0	0	0	2	1	1	1	1	0	0	0	0	0	0	0
0	0	55	1	1	0	1	0	1			0	0	0	0	0	0	0	0	0	0
	0	75	0	1	0	0	0	1	1	0	0	0	0	0	0	0	0	0	0	0
1	1	80	0	0	0	0	0	0	2	2	1	0	3	0	0	0	0	0	0	0
	0	55	1	1	1	0	0	1	2	0	0	0	0	0	0	0	0	0	0	0
	0	61	0	0	0	0	1	0	2	1	0	0	0	0	0	0	0	0	0	0
	0	79	0	1	0	0	0	1	2	2	1	1	1	0	1	0	0	1	1	0
	0	72	1	0	0	0	0	1	2	2	3	3	3	1	0	1	0	0	0	0
	0	73	1	0	0	0	0	1	2	1	1	2	1	0	1	0	0	1	0	0
	0	79	0	1	0	0	1	1	2	1	1	3	0	0	0	0	0	1	0	0
	0	71	1	1	0	1	0	1	1	0	0	0	0	0	0	0	0	0	0	0
	0	71	0	1	0	1		0	0	0	0	0	0	0	0	0	0	1	0	0
	0	56	0	0	0	0	1	0	2	2	2	2	3	0	3	0	0	0	0	0
	0	59	0	0	0	0	0	0	2	1	1	1	1	0	0	0	0	0	0	0
	0	54	1	1	0	0	0	0	2	1	1	1	0	2	0	0	0	0	0	0
	0	74	0	0	0	0	0	1	2	2	3	3	3	0	1	0	0	0	0	0
	0	62	0	0	0	0	0	0	2	1	2	2	2	0	1	0	0	0	0	0
	0	74	0	0	0	0	0	1	2	2	1	3	0	0	0	0	0	1	0	0
	0	59	0	1	0	0	0	1	2	0	0	0	0	0	0	0	0	0	0	0
0	0	53	0	1	0	0	0	0	2	2	2	3	0	1	0	0	0	0	0	0
	0	66	0	1	0	0	0	0	2	0	0	0	0	0	0	0	0	0	0	0
	0	66	1	1	0	0	0	0	2	1	1	0	1	1	0	0	0	0	0	0
	0	69	1	0	0	0	0	0	2	2	3	3	0	0	0	0	0	0	0	0
	0	58	0	1	1	0	0	0	2	2	2	0	3	0	0	0	0	0	0	0
	0	64	1	0	0	0	0	0	2	2	3	3	2	3	3	0	0	0	0	0
0	0	79	1	1	0	0	1	1	2	2	3	0	0	3	0	0	0	0	0	0
	0	79	1	1	0	0	0	1	2	2	2	3	3	0	0	0	0	0	0	0
	0	59	1	1	0	0	0	0	2	2	3	1	1	3	0	0	0	0	0	0
	0	53	1	0	0	0	0		2	1	1	1	0	1	0	0	0	0	0	0
0	0	67	0	1	0	1	0	1	2	0	0	0	0	0	0	0	0	0	0	0
	0	68	0	0	0	0	1	0	2	0	0	0	0	0	0	0	0	1	0	1
	0	54	1	1	0	0	1	0	2	1	1	0	0	2	3	0	0	0	0	0
	0	78	0	1	0	0	0	1	2	2	2	3	0	1	0	0	0	0	0	0
	0	75	1	0	0	0	0	0	2	1	2	3	0	3	0	0	0	0	0	0
	0	60	0	0	0	0	0	0	2	2	2	1	3	1	0	0	0	0	0	0
	0	58	0	1	0	0	0	0	2	2	3	3	0	0	0	3	0	0	0	0
	0	64	1	0	1	0	0	0	0	0	0	0	0	0	0	0	0	0	0	0
	0	66	0	0	0	0	0	0	2	2	2	1	2	0	1	0	0	0	0	0
	0	75	0	1	0	0	0	1	2	1	1	0	2	1	0	0	0	0	0	0
0	0	57	0	1	0	0	1	0	2	2	2	0	0	3	0	0	0	0	0	0
	0	65	0	0	0	0	1	0	2	1	1	0	0	1	1	0	0	0	0	0
	0	69	0	1	0	0	1	0	2	0	0	0	0	0	0	0	0	1	0	0
	0	64	0	0	0	0	0	0	2	2	3	3	0	0	0	0	0	0	0	0
	0	70	0	1	0	0	0	0	2	1	1	2	0	0	1	0	0	0	0	0
	0	73	0	1	0	1	1	1	2	2	1	0	2	0	1	0	0	0	0	0
	0	74	1	1	0	0	1	1	2	0	0	0	0	0	0	0	1	1	1	0
	0	61	0	1	0	0	0	0	2	2	1	0	1	2	0	0	0	0	0	0
	0	66	0	1	0	0	0	1	2	1	1	1	1	1	0	0	0	0	0	0
	0	64	0	1	0	0	0	0	2	2	1	0	2	0	1	0	0	0	0	0
	0	74	1	1	0	0	0	1	2	2	1	3	0	0	0	0	0	0	0	0
	0	74	0	1	0	0	0	1	2	2	3	3	3	0	0	0	0	0	0	0
	0	73	0	1	0	0	0	0	2	1	0	0	0	0	0	0	0	0	0	0
	0	71	0	1	0	0	0	0	2	1	1	1	1	1	0	0	0	1	0	0
	0	65	1	1	0	0	1	0	2	1	3	0	0	3	0	0	0	0	0	0
	0	80	1	1	0	0	0	1	2	2	1	0	0	0	3	0	0	0	0	1
	0	53	1	1	0	0	0	0	2	1	2	0	2	2	0	0	0	0	0	0
	0	82	1	1	0	1	0	1	2	0	0	0	0	0	0	0	0	1	1	0
	0	76	1	1	0	1	0	1	2	2	1	1	1	1	1	0	0	0	0	0
	0	63	0	0	0	0	0	0	2	1	1	0	1	0	1	0	0	0	0	0
	0	55	0	1	0	0	0	0	2	1	1	2	0	0	1	0	0	0	0	0
	0	76	1	1	0	0	0	0	2	2	3	2	0	3	3	0	0	0	0	0
	0	59	0	0	0	1	0	0	2	0	0	0	0	0	0	0	0	0	0	0
	0	74	1	0	0	0	0	1	1	0	0	0	0	0	0	0	0	0	0	0
	0	74	0	1	0	0	1	0	2	2	1	2	1	0	1	0	0	0	0	0
	0	71	1		0	0	1		2	1	1	0	0	3	0	0	0	0	0	0
	0	67	0	0	0	0	0	0	2	2	1	1	3	0	0	0	0	0	0	0
	0	63	0	0	0	0	0	1	2	1	1	1	1	0	2	0	0	0	0	0
	0	68	0	1	0		0		2	1	2	3	3	0	0	0	0	0	0	0
	0	61	0	1	0	0	0	0	2	0	0	0	0	0	0	0	0	0	0	0
	0	79	0	1	0	0	0	1	2	1	0	0	0	0	0	0	0	0	0	0
	0	77	1	0	0	0	0	1	2	2	3	3	3	1	0	0	0	0	0	0
	0	60	0	0	0	1	0	0	2	0	0	0	0	0	0	0	0	0	0	0
	0	77	0	1	0	0	0	1	2	0	0	0	0	0	0	0	0	1	0	0
	0	77	0	1	0	0	0	1	2	1	1	0	1	0	0	0	0	0	0	0
0	0	78	1	1	0	1	1	0	0	0	0	0	0	0	0	0	0	1	0	0
	0	73	1	0	0	0	0	0	2	1	1	2	1	0	0	0	0	0	0	0
	0	67	0	1	0	1	0	0	2	0	0	0	0	0	0	0	0	0	0	0
	0	52	0	0	0	1	0	0	2	2	3	0	3	0	3	0	0	0	0	0
	0	53	0	1	0	0	0	1	2	1	1	2	0	1	1	0	0	0	0	0
0	0	82	1	1	0	0	0	1	2	2	3	0	1	3	3	0	0	1	0	0
	0	53	1	1	1	1	0	0	2	1	1	0	0	2	0	0	0	1	0	0
	0	64	1	0	1	0	0	1	2	2	2	3	0	1	0	0	0	0	0	0
	0	65	1	1	0	1	0	0	2	2	2	2	2	2	0	0	0	1	0	0
	0	80	0	1	0	1	0	1	2	0	0	0	0	0	0	0	0	1	0	0
	0	75	1	1	0	0	0	0	2	0	0	0	0	0	0	0	0	1	0	1
	0	56	0	1	1	1	0	0	0	0	0	0	0	0	0	0	0	0	0	0
	0	56	1	1	0	0	0	0	2	1	0	0	0	0	0	0	0	0	0	0
	0	79	0	1	0	0	0	1	2	0	0	0	0	0	0	0	0	0	0	1
	0	57	1	1	1		0	0	0	0	0	0	0	0	0	0	0	0	0	0
	0	74	0	1	0	0	0	1	2	1	1	0	0	1	2	0	0	1	0	0
	0	58	0	1	0	0	0	0	2	2	3	0	3	0	0	0	0	0	0	0
1	1	72	0	1	0	0	0	1	2	2	3	3	0	0	0	0	0	1	0	0
0	0	80	0	1	0	0	0	1	2	0	0	0	0	0	0	0	0	0	0	0
	0	60	1	1	0	0	1	0	2	1	1	0	0	0	3	0	0	0	0	0
	0	71	1	1	0	0	1	0	2	2	1	0	0	1	1	0	0	0	0	1
	0	54	0	1	1	0	1	0	0	0	0	0	0	0	0	0	0	0	0	0
	0	61	1	1	0	1	1	0	2	1	0	0	0	0	0	0	0	0	0	0
	0	70	1	0	0	1	0	0	2	2	2	0	0	3	0	0	0	1	0	1
	0	73	0	1	0	0	1	1	2	0	0	0	0	0	0	0	0	1	0	0
	0	81	0	0	0	0	0	1	2	2	2	2	1	0	2	0	0	0	0	0
1	1	56	1	0	0	1	0	0	2	2	2	3	2	2	1	0	0	1	0	0
0	0	68	0	1	0	1	0	1	2	1	1	0	1	0	0	0	0	0	0	0
	0	75	0	1	0	0	0	1	2	1	1	1	0	0	0	0	0	0	0	0
	0	76	1	1	0	0	0	1	2	2	3	3	0	2	1	0	0	1	0	0
0	0	65	0	0	0	0	1	0	2	2	1	1	1	0	0	0	0	0	0	0
	0	68	1	1	0	1	1	0	2	1	2	3	0	1	0	0	0	0	0	0
	0	53	1	1	0	1	0	0	2	1	0	0	0	0	0	0	0	0	0	0
	0	55	1	0	0	0	0	0	2	1	1	1	0	1	0	0	0	0	0	0
	0	62	0	1	1	1	0	0	2	0	0	0	0	0	0	0	0	0	0	0
	0	80	0	1	0	0	0	1	2	2	3	3	3	1	1	3	0	0	0	0
	0	68	1	0	0	0	0	0	2	2	1	1	1	0	2	0	0	0	0	0
	0	55	0	0	0	0	0	0	2	2	2	2	2	1	1	0	0	0	0	0
0	0	80	1	1	0	1	0	1	0	0	0	0	0	0	0	0	0	1	1	0
	0	74	0	1	0	0	0	1	2	2	2	0	0	0	3	0	0	0	0	0
	0	69	0	1	0	0	1	0	2	2	1	2	1	0	1	0	0	0	0	0
	0	64	0	1	0	0	1	0	2	2	2	3	2	1	0	0	0	0	0	0
1	1	74	0	1	0	1	0	1	2	2	2	3	0	1	0	0	0	0	0	0
	0	55	0	0	0	0	0	0	2	1	1	0	2	0	2	0	0	0	0	0
	0	74	1	1	0	0	0	0	2	1	1	1	1	0	0	0	0	0	0	0
	0	76	1	1	0	1	1	1	2	1	0	0	0	0	0	0	0	0	0	0
	0	63	1	1	0	1	1	0	2	2	3	0	0	3	2	0	0	1	1	1
	0	79	0	1	0	1	0	1	2	1	1	1	1	1	1	1	0	0	0	0
	0	65	0	0	0	1	1	0	2	1	0	0	0	0	0	0	0	1	0	0
1	1	77	0	1	0	0	0	1	2	1	0	0	0	0	0	0	0	0	0	0
	0	55	1	1	0	1	1	0	1	0	0	0	0	0	0	0	0	0	0	0
0	0	68	0	0	0	0	0	0	2	1	1	0	2	0	0	0	1	1	0	0
	0	74	0	1	0	0	0	0	2	1	1	0	1	0	1	0	0	1	0	0
	0	69	1	0	0	0	0	0	2	1	1	1	0	1	0	0	0	1	0	0
	0	67	0	1	0	0	0	0	2	1	0	0	0	0	0	0	0	0	0	0
	0	63	0	1	0	1	0	0	0	0	0	0	0	0	0	0	0	0	0	0
	0	74	1	1	0	0	0	0	2	2	3	3	3	3	1	0	0	1	1	0
	0	66	0	0	0	0	0	0	2	2	2	3	0	0	3	0	0	0	0	0
	0	52	1	0	1	0	0	0	2	0	0	0	0	0	0	0	0	0	0	0
	0	75	0	1	0	0	0	1	2	0	0	0	0	0	0	0	0	0	0	0
	0	68	1	1	0	0	0	1	2	1	2	0	2	3	0	0	0	1	0	0
	0	73	1	1	0	1	0	1	2	2	2	2	3	2	0	0	0	1	0	1
	0	78	0	1	0	0	0	1	2	0	0	0	0	0	0	0	0	0	0	0
	0	53	0	0	0	0	0	0	2	1	1	2	0	1	0	0	0	0	0	0
	0	74	0	0	0	1	0	0	2	1	0	0	0	0	0	0	0	1	0	0
	0	61	1	0	0	0	0		0	0	0	0	0	0	0	0	0	0	0	0
0	0	65	0	1	0	0	0	0	2	2	2	1	3	1	0	0	0	0	0	0
	0	62	0	1	1	1	0	1	0	0	0	0	0	0	0	0	0	0	0	0
	0	71	0	1	0	0	0	1	2	1	1	0	2	0	1	0	0	0	0	0
	0	67	1	0	0	0	0	0	2	2	2	1	0	3	3	0	0	0	0	1
	0	80	1	1	0	0	0	1	2	2	1	1	1	1	0	1	0	0	0	0
	0	55	1	0	0	0	0	1	2	2	3	0	0	3	0	0	0	0	0	0
	0	70	0	1	0	0	0	0	2	1	0	0	0	0	0	0	0	0	0	0
0	0	56	1	0	0	0	0	0	2	2	3	3	0	1	0	0	0	0	0	0
	0	57	0	1	0	0	0	0	2	1	0	0	0	0	0	0	0	0	0	0
	0	65	0	0	0	0	0	0	2	0	0	0	0	0	0	0	0	0	0	0
	0	55	0	0	0	0	1	0	2	1	1	1	1	1	0	0	0	0	0	0
	0	78	1	1	0	0	0	1	2	1	2	2	2	0	1	0	0	1	0	1
	0	77	1	0	0	0	0	1	2	2	1	1	1	2	0	0	0	0	0	0
	0	59	1	0	0	0	0	0	2	1	1	1	1	0	0	0	0	0	0	0
0	0	57	1	0	0	0	0	0	2	0	0	0	0	0	0	0	0	0	0	0
	0	64	0	0	0	0	0	0	2	0	0	0	0	0	0	0	0	0	0	0
	0	53	0	1	0	0	0	1	2	2	2	0	0	3	0	0	0	0	0	0
	0	79	0	1	0	1	1	1	1	0	0	0	0	0	0	0	0	1	0	0
	0	63	0	0	0	0	0	0	2	2	2	3	1	0	0	0	0	0	0	0
	0	73	0	0	0	0	0	0	2	2	1	2	0	0	0	0	0	0	0	0
	0	58	0	0	0	0	0	0	2	2	3	0	2	3	2	0	0	0	0	0
	0	75	1	0	0	0	0	0	2	2	2	1	2	1	1	0	0	0	0	0
	0	76	1	0	0	1	0	0	2	2	2	3	3	0	0	0	0	0	0	0
	0	83	0		0	0	0	1	2	1	0	0	0	0	0	0	0	0	0	0
	0	72	0	1	0	0	0	0	2	2	3	3	0	0	0	0	0	0	0	0
	0	72	0	0	0	0	0	0	2	2	2	3	0	0	0	0	0	0	0	0
	0	56	0	0	0	0	0	0	2	2	3	3	0	1	0	0	0	1	0	0
0	0	70	0	1	0	0	0	0	2	1	2	2	0	2	0	0	0	0	0	0
	0	69	0	1	0	1	1	1	2	0	0	0	0	0	0	0	0	1	0	0
	0	72	0	1	0	1	0	1	2	2	2	0	3	1	0	0	0	1	0	0
	0	64	1	1	0	0	1	0	2	2	3	2	2	3	2	0	0	1	0	0
	0	53	0	0	1	0	0	1	2	0	0	0	0	0	0	0	0	0	0	0
	0	55	1	1	0	0	0	0	2	1	1	1	1	1	1	0	0	0	0	0
	0	62	0	0	0	0	0	0	2	2	2	3	0	0	0	1	0	0	0	0
	0	53	1	1	0	0	0	0	2	1	1	0	0	3	2	0	0	0	0	0
	0	78	1	1	0	0	0	1	2	2	3	2	3	3	0	0	0	1	1	0
	0	65	1	1	0	0	0	0	2	1	2	0	3	0	0	0	0	1	0	0
	0	57	0	1	0	0	0	0	2	1	1	0	0	0	2	0	0	0	0	0
	0	61	0	1	0	0	1	0	2	1	0	0	0	0	0	0	0	0	0	0
	0	73	1	1	0	0	0	0	2	2	3	1	3	0	0	0	1	1	1	0
	0	81	0	1	0	1	0	1	2	2	2	2	1	0	1	0	0	0	0	0
	0	57	1	1	0	0	0	0	2	2	2	2	1	1	1	0	0	0	0	0
	0	70	1	1	0	0	0	0	2	2	2	3	1	1	0	0	0	0	0	0
	0	62	0	1	0	0	0	0	2	2	2	3	0	0	2	0	0	0	0	0
0	0	54	0	0	0	0	0	0	2	2	3	3	3	0	3	0	0	0	0	0
0	0	72	0	1	0	1	0	1	2	0	0	0	0	0	0	0	0	0	0	0
	0	78	1	1	0	0	0	1	2	1	2	0	0	3	0	0	0	1	0	0
	0	56	0	1	1	1	0	1	2	0	0	0	0	0	0	0	0	0	0	0
	0	81	1	1	0	1	1	1	2	1	0	0	0	0	0	0	1	1	1	1
0	0	69	0	0	0	1	0	0	2	2	2	1	2	0	3	0	0	1	0	0
	0	78	0	1	0	0	0	1	2	0	0	0	0	0	0	0	0	1	0	0
	0	64	0	1	0	0	1	0	2	2	1	0	3	0	0	0	0	0	0	0
	0	71	1	0	0	0	0	0	2	2	2	3	0	3	0	0	0	0	0	0
	0	78	0	1	0	1	0	1	2	1	1	0	0	2	1	0	0	1	0	0
	0	73	0	0	0	0	0	0	2	0	0	0	0	0	0	0	0	0	0	0
	0	67	1	0	0	0	0	0	2	2	2	3	0	3	1	0	0	0	0	0
0	0	59	1	1	0	0	0	0	2	2	3	0	3	3	0	0	0	0	0	0
1	1	81	0	1	0	1	0	1	2	2	2	2	2	0	2	0	0	1	0	0
	0	67	0	1	0	0	1	0	2	1	0	0	0	0	0	0	0	1	0	0
	0	62	0	0	1	0	0	0	2	1	0	0	0	0	0	0	0	0	0	0
	0	73	0	1	0	0	0	1	2	2	2	3	1	0	1	0	0	0	0	0
	0	66	0	1	0	0	0	0	2	1	1	1	0	1	2	0	0	0	0	0
	0	58	0	1	0	0	0	0	2	1	1	0	2	0	0	0	0	0	0	0
0	0	74	1	1	0	1	1	0	2	2	3	3	0	3	0	0	0	1	1	0
1	1	52	0	1	1	0	1	1	2	0	0	0	0	0	0	0	0	0	0	0
	0	74	0	1	0	0	0	1	2	2	1	2	0	0	0	0	0	0	0	0
	0	73	1	1	0	0	0	1	2	1	2	0	2	3	1	0	0	0	0	0
	0	66	1	1	0	1	1	0	2	1	0	0	0	0	0	0	0	1	1	1
	0	80	1	1	0	0	0	1	2	2	3	3	3	0	1	0	0	0	0	0
	0	63	0	1	0	1	0	1	2	2	2	3	1	0	0	0	0	0	0	0
	0	52	0	1	0	0	0	0	2	0	0	0	0	0	0	0	0	0	0	0
	0	57	1	1	0	0	1	0	2	2	3	3	0	3	0	0	0	0	0	0
0	0	75	1	1	0	0	1	0	2	2	2	2	0	3	0	0	0	0	0	0
	0	59	0	1	0	0	0	0	2	1	1	0	2	0	0	0	0	1	0	0
0	0	74	0				1			0	0	0	0	0	0	0	0	1	0	0
	0	72	0	1	0	0	0	0	2	1	1	0	1	0	3	0	0	0	0	0
	0	73	1	1	0	0	1	0	2	2	3	3	3	1	0	0	0	0	0	0
	0	70	1	1	0	1	0	0	2	2	3	3	3	3	0	0	0	1	1	0
	0	56	1	0	0	0	0	0	2	1	1	0	0	3	0	0	0	0	0	0
	0	66	1	1	0	0	1	0	2	2	3	0	0	3	2	0	0	1	0	0
	0	55	0	0	0	0	0	0	2	1	2	2	1	1	1	1	0	0	0	0
0	0	74	1	1	0	0	1	1	2	2	3	0	2	3	0	0	0	0	0	0
	0	51	1	0	0	0	0	0	2	1	0	0	0	0	0	0	0	0	0	0
	0	73	0	0	0	0	0	0	2	1	1	0	1	1	0	0	0	0	0	0
	0	57	0	0	0	0	0	0	2	1	0	0	0	0	0	0	0	0	0	0
	0	64	1	0	0	1	0	0	2	2	1	2	0	0	0	0	0	0	0	0
	0	76	1	0	0	0	0	1	2	1	1	0	0	1	0	0	0	1	0	0
	0	78	0	1	0	0	0	1	0	0	0	0	0	0	0	0	0	0	0	0
	0	78	0	1	0	0	0	1	2	0	0	0	0	0	0	0	0	0	0	1
	0	63	1	0	0	0	0	0	2	1	1	1	0	0	0	0	0	0	0	0
0	0	55	0	1	0	1	0	0	2	1	2	0	3	1	3	0	0	0	0	0
0	0	78	1	1	0	0	1	1	2	2	2	1	2	3	0	0	0	0	0	0
	0	64	1	0	0	0	0	0	2	1	1	2	0	1	0	0	0	0	0	0
	0	55	0	1	0	0	0	0	2	2	2	0	3	3	0	0	0	0	0	0
0	0	61	1	0	0	0	1	0	2	2	3	1	0	3	0	0	0	1	0	0
	0	62	1	1	0	1	0	1	2	1	2	0	0	2	3	0	0	0	0	0
	0	65	1	0	0	0	0	1	2	2	3	3	0	0	0	0	0	0	0	0
	0	65	0	1	0	1	1	1	2	0	0	0	0	0	0	0	0	0	0	1
	0	62	0	1	0	0	0	0	2	2	2	3	0	1	0	0	0	0	0	0
	0	57	0	1	0	0	0	0	2	1	1	0	1	0	0	0	0	0	0	0
	0	74	0		0	1	1	0	2	1	1	0	0	0	2	0	0	1	0	0
	0	66	1	1	0	1	1	0	2	1	3	3	0	3	0	0	0	1	0	0
	0	53	0	1	1	0	0	0	0	0	0	0	0	0	0	0	0	0	0	0
	0	74	1	0	0	0	0	1	2	1	2	0	3	3	0	0	0	0	0	0
[truncated: 500,506 more rows]
